# Supplementary material for: Poly[di-μ3-acetato-μ8-(naphthalene-1,5-disulfonato)-dilead(II)]
Source: Acta Crystallogr Sect E Struct Rep Online. 2012 Apr 28;68(Pt 5):m707. doi: 10.1107/S160053681201834X (PMC3344422; doi:10.1107/S160053681201834X)
Supplement: Supplementary file 1 [file e-68-0m707-sup1.cif]

##############################################################################
#                                                                            #
# This CIF contains the data in a paper accepted for publication in          #
# Acta Crystallographica Section E. It conforms to the requirements of       #
# Notes for Authors for Acta Crystallographica Section E, and has been       #
# peer reviewed under the auspices of the IUCr Commission on Journals.       #
#                                                                            #
# Full details of the Crystallographic Information File format               #
# are given in the paper "The Crystallographic Information File (CIF):       #
# a New Standard Archive File for Crystallography" by S. R. Hall, F. H.      #
# Allen and I. D. Brown [Acta Cryst. (1991), A47, 655-685].                  #
#                                                                            #
# The current version of the core CIF dictionary is obtainable from          #
# ftp://ftp.iucr.org/pub/cif_core.dic.                                       #
#                                                                            #
# Software is freely available for graphical display of the structure(s)     #
# in this CIF. For information consult the CIF software page                 #
# http://www.iucr.org/resources/cif/software.                                #
#                                                                            #
# This file may be used for bona fide research purposes within the           #
# scientific community so long as proper attribution is given to the journal # 
# article from which it was obtained.                                        #
#                                                                            #
##############################################################################
data_global
_audit_creation_method     SHELXL-97
_journal_date_recd_electronic     2012-04-23
_journal_date_accepted     2012-04-24
_journal_name_full     'Acta Crystallographica, Section E'
_journal_year     2012
_journal_volume     68
_journal_issue      5
_journal_page_first     m707
_journal_page_last     m707
_journal_paper_category     QM
_journal_paper_doi     10.1107/S160053681201834X
_journal_coeditor_code     XU5522
_publ_contact_author
;
     Dr. Seik Weng Ng
     Department of Chemistry
     University of Malaya
     50603 Kuala Lumpur
     Malaysia
;
_publ_contact_author_email     seikweng@um.edu.my
_publ_contact_author_fax     '03 7967 4193'
_publ_contact_author_phone     '03 7967 6778'
_publ_section_title
;
Poly[di-\m~3~-acetato-\m~8~-(naphthalene-1,5-disulfonato)-dilead(II)]
;
loop_
    _publ_author_name
    _publ_author_address
    'Gao, Shan'
;
Key Laboratory of Functional Inorganic Material Chemistry
Ministry of Education
Heilongjiang University
Harbin 150080
People's Republic of China
;
    'Ng, Seik Weng'
;
Department of Chemistry
University of Malaya
50603 Kuala Lumpur
Malaysia
and
Chemistry Department
Faculty of Science
King Abdulaziz University
PO Box 80203 Jeddah
Saudi Arabia
;
data_I
_audit_creation_method     SHELXL-97
_chemical_name_systematic
;
Poly[di-\m~3~-acetato-\m~8~-(naphthalene-1,5-disulfonato)-dilead(II)]
;
_chemical_name_common     ?
_chemical_formula_moiety     'C14 H12 O10 Pb2 S2'
_chemical_formula_sum     'C14 H12 O10 Pb2 S2'
_chemical_formula_iupac     '[Pb2 (C2 H3 O2)2 (C10 H6 O6 S2)]'
_chemical_formula_weight     818.74
_chemical_melting_point     ?
_symmetry_cell_setting     monoclinic
_symmetry_space_group_name_H-M     'P 21/c'
_symmetry_space_group_name_Hall     '-P 2ybc'
loop_
    _symmetry_equiv_pos_as_xyz
    'x, y, z'
    '-x, y+1/2, -z+1/2'
    '-x, -y, -z'
    'x, -y-1/2, z-1/2'
_cell_length_a     10.442(4)
_cell_length_b     12.666(6)
_cell_length_c     6.803(4)
_cell_angle_alpha     90.00
_cell_angle_beta     96.897(19)
_cell_angle_gamma     90.00
_cell_volume     893.3(7)
_cell_formula_units_Z     2
_cell_measurement_reflns_used     7836
_cell_measurement_theta_min     3.22
_cell_measurement_theta_max     27.48
_cell_measurement_temperature     293(2)
_exptl_crystal_description     prism
_exptl_crystal_colour     brown
_exptl_crystal_size_max     0.26
_exptl_crystal_size_mid     0.21
_exptl_crystal_size_min     0.16
_exptl_crystal_density_diffrn     3.044
_exptl_crystal_density_meas     ?
_exptl_crystal_density_method     'not measured'
_exptl_crystal_F_000     744
_exptl_absorpt_coefficient_mu     19.112
_exptl_absorpt_correction_type     multi-scan
_exptl_absorpt_process_details     '(ABSCOR; Higashi, 1995)'
_exptl_absorpt_correction_T_min     0.0827
_exptl_absorpt_correction_T_max     0.1500
_diffrn_ambient_temperature     293(2)
_diffrn_radiation_type     MoK\a
_diffrn_radiation_wavelength     0.71073
_diffrn_radiation_source     'fine-focus sealed tube'
_diffrn_radiation_monochromator     graphite
_diffrn_measurement_device_type     'Rigaku R-AXIS RAPID IP'
_diffrn_measurement_method     '\w scan'
_diffrn_detector_area_resol_mean     ?
_diffrn_reflns_number     8599
_diffrn_reflns_av_R_equivalents     0.0599
_diffrn_reflns_av_sigmaI/netI     0.0518
_diffrn_reflns_theta_min     3.22
_diffrn_reflns_theta_max     27.48
_diffrn_reflns_theta_full     27.48
_diffrn_measured_fraction_theta_max     0.994
_diffrn_measured_fraction_theta_full     0.994
_diffrn_reflns_limit_h_min     -11
_diffrn_reflns_limit_h_max     13
_diffrn_reflns_limit_k_min     -15
_diffrn_reflns_limit_k_max     16
_diffrn_reflns_limit_l_min     -8
_diffrn_reflns_limit_l_max     8
_diffrn_standards_number     0
_diffrn_standards_interval_count     0
_diffrn_standards_interval_time     0
_diffrn_standards_decay_%     0
_reflns_number_total     2041
_reflns_number_gt     1922
_reflns_threshold_expression     I>2\s(I)
_refine_ls_structure_factor_coef     Fsqd
_refine_ls_matrix_type     full
_refine_ls_R_factor_all     0.0321
_refine_ls_R_factor_gt     0.0304
_refine_ls_wR_factor_gt     0.0748
_refine_ls_wR_factor_ref     0.0757
_refine_ls_goodness_of_fit_ref     1.052
_refine_ls_restrained_S_all     1.052
_refine_ls_number_reflns     2041
_refine_ls_number_parameters     129
_refine_ls_number_restraints     0
_refine_ls_hydrogen_treatment     constr
_refine_ls_weighting_scheme     calc
_refine_ls_weighting_details
         'calc w=1/[\s^2^(Fo^2^)+(0.0383P)^2^+2.2119P] where P=(Fo^2^+2Fc^2^)/3'
_atom_sites_solution_hydrogens     geom
_atom_sites_solution_primary     direct
_atom_sites_solution_secondary     difmap
_refine_ls_shift/su_max     0.001
_refine_ls_shift/su_mean     0.001
_refine_diff_density_max     2.092
_refine_diff_density_min     -2.526
_refine_ls_extinction_method     'SHELXL97 (Sheldrick, 2008)'
_refine_ls_extinction_coef     0.0153(7)
_refine_ls_extinction_expression
                                  'Fc^*^=kFc[1+0.001xFc^2^\l^3^/sin(2\q)]^-1/4^'
loop_
    _atom_type_symbol
    _atom_type_description
    _atom_type_scat_dispersion_real
    _atom_type_scat_dispersion_imag
    _atom_type_scat_source
    'C' 'C' 0.0033 0.0016
                         'International Tables Vol C Tables 4.2.6.8 and 6.1.1.4'
    'H' 'H' 0.0000 0.0000
                         'International Tables Vol C Tables 4.2.6.8 and 6.1.1.4'
    'O' 'O' 0.0106 0.0060
                         'International Tables Vol C Tables 4.2.6.8 and 6.1.1.4'
    'S' 'S' 0.1246 0.1234
                         'International Tables Vol C Tables 4.2.6.8 and 6.1.1.4'
    'Pb' 'Pb' -3.3944 10.1111
                         'International Tables Vol C Tables 4.2.6.8 and 6.1.1.4'
_computing_data_collection     'RAPID-AUTO (Rigaku, 1998)'
_computing_cell_refinement     'RAPID-AUTO (Rigaku, 1998)'
_computing_data_reduction     'CrystalClear (Rigaku/MSC, 2002)'
_computing_structure_solution     'SHELXS97 (Sheldrick, 2008)'
_computing_structure_refinement     'SHELXL97 (Sheldrick, 2008)'
_computing_molecular_graphics     'X-SEED (Barbour, 2001)'
_computing_publication_material     'publCIF (Westrip, 2010)'
loop_
    _atom_site_type_symbol
    _atom_site_label
    _atom_site_fract_x
    _atom_site_fract_y
    _atom_site_fract_z
    _atom_site_U_iso_or_equiv
    _atom_site_adp_type
    _atom_site_calc_flag
    _atom_site_refinement_flags
    _atom_site_occupancy
    _atom_site_symmetry_multiplicity
    _atom_site_disorder_assembly
    _atom_site_disorder_group
    Pb Pb1 0.465191(17) 0.638470(13) 0.64777(3) 0.01655(12) Uani d . 1 1 . .
    S S1 0.30857(11) 0.58790(9) 0.14316(19) 0.0152(3) Uani d . 1 1 . .
    O O1 0.6125(5) 0.5588(3) 0.4215(7) 0.0293(10) Uani d . 1 1 . .
    O O2 0.5932(4) 0.7294(3) 0.3948(6) 0.0241(9) Uani d . 1 1 . .
    O O3 0.2901(4) 0.6274(3) 0.3396(7) 0.0229(9) Uani d . 1 1 . .
    O O4 0.3610(4) 0.4829(3) 0.1445(6) 0.0233(8) Uani d . 1 1 . .
    O O5 0.3804(4) 0.6622(3) 0.0349(7) 0.0249(9) Uani d . 1 1 . .
    C C1 0.6511(6) 0.6459(4) 0.3576(9) 0.0176(11) Uani d . 1 1 . .
    C C2 0.7677(7) 0.6495(5) 0.2497(10) 0.0262(13) Uani d . 1 1 . .
    H H2A 0.8085 0.7172 0.2692 0.039 Uiso calc R 1 1 . .
    H H2B 0.7424 0.6383 0.1110 0.039 Uiso calc R 1 1 . .
    H H2C 0.8271 0.5953 0.2999 0.039 Uiso calc R 1 1 . .
    C C3 0.1528(5) 0.5777(4) 0.0066(8) 0.0171(10) Uani d . 1 1 . .
    C C4 0.1285(6) 0.6372(4) -0.1604(10) 0.0237(13) Uani d . 1 1 . .
    H H4 0.1892 0.6860 -0.1925 0.028 Uiso calc R 1 1 . .
    C C5 0.0110(6) 0.6250(5) -0.2852(10) 0.0286(14) Uani d . 1 1 . .
    H H5 -0.0047 0.6654 -0.3997 0.034 Uiso calc R 1 1 . .
    C C6 -0.0786(5) 0.5550(4) -0.2391(9) 0.0232(12) Uani d . 1 1 . .
    H H6 -0.1544 0.5466 -0.3245 0.028 Uiso calc R 1 1 . .
    C C7 -0.0591(5) 0.4946(4) -0.0642(7) 0.0149(10) Uani d . 1 1 . .
loop_
    _atom_site_aniso_label
    _atom_site_aniso_U_11
    _atom_site_aniso_U_22
    _atom_site_aniso_U_33
    _atom_site_aniso_U_12
    _atom_site_aniso_U_13
    _atom_site_aniso_U_23
    Pb1 0.01896(16) 0.01700(16) 0.01406(16) -0.00039(6) 0.00350(9) -0.00111(6)
    S1 0.0139(5) 0.0152(5) 0.0158(6) -0.0021(4) -0.0013(4) -0.0009(4)
    O1 0.042(2) 0.0187(18) 0.029(3) -0.0062(18) 0.0096(19) 0.0069(17)
    O2 0.027(2) 0.0229(18) 0.023(2) 0.0090(16) 0.0041(17) -0.0050(16)
    O3 0.019(2) 0.0274(19) 0.021(2) 0.0020(15) -0.0027(17) -0.0056(15)
    O4 0.0222(18) 0.0194(17) 0.027(2) 0.0057(15) -0.0022(16) -0.0030(16)
    O5 0.0185(19) 0.0312(19) 0.025(2) -0.0104(17) 0.0004(17) 0.0063(18)
    C1 0.020(3) 0.018(2) 0.014(3) 0.0008(18) 0.000(2) 0.0008(18)
    C2 0.029(3) 0.032(3) 0.020(3) 0.000(2) 0.012(3) 0.001(2)
    C3 0.013(2) 0.017(2) 0.021(3) 0.0008(19) 0.0000(19) -0.003(2)
    C4 0.023(3) 0.025(3) 0.024(3) -0.0028(19) 0.004(2) 0.010(2)
    C5 0.027(3) 0.034(3) 0.023(3) -0.007(2) -0.005(3) 0.017(2)
    C6 0.020(3) 0.029(3) 0.018(3) -0.002(2) -0.007(2) 0.006(2)
    C7 0.016(2) 0.016(2) 0.012(3) 0.0002(18) 0.0012(19) -0.0014(18)
loop_
    _geom_bond_atom_site_label_1
    _geom_bond_atom_site_label_2
    _geom_bond_site_symmetry_2
    _geom_bond_distance
    _geom_bond_publ_flag
    Pb1 O1 . 2.515(5) ?
    Pb1 O1 3_666 2.652(4) ?
    Pb1 O2 . 2.574(5) ?
    Pb1 O2 4_576 2.622(4) ?
    Pb1 O3 . 2.615(4) ?
    Pb1 O4 3_666 2.653(4) ?
    Pb1 O5 1_556 2.893(5) ?
    Pb1 O5 4_576 2.754(4) ?
    S1 O4 . 1.438(4) ?
    S1 O5 . 1.457(4) ?
    S1 O3 . 1.461(5) ?
    S1 C3 . 1.778(5) ?
    O1 C1 . 1.269(6) ?
    O1 Pb1 3_666 2.652(4) ?
    O2 C1 . 1.259(6) ?
    O2 Pb1 4_575 2.622(4) ?
    O4 Pb1 3_666 2.653(4) ?
    O5 Pb1 4_575 2.754(4) ?
    C1 C2 . 1.496(9) ?
    C2 H2A . 0.9600 ?
    C2 H2B . 0.9600 ?
    C2 H2C . 0.9600 ?
    C3 C4 . 1.361(8) ?
    C3 C7 3_565 1.429(7) ?
    C4 C5 . 1.414(9) ?
    C4 H4 . 0.9300 ?
    C5 C6 . 1.353(8) ?
    C5 H5 . 0.9300 ?
    C6 C7 . 1.409(7) ?
    C6 H6 . 0.9300 ?
    C7 C3 3_565 1.429(7) ?
    C7 C7 3_565 1.431(9) ?
loop_
    _geom_angle_atom_site_label_1
    _geom_angle_atom_site_label_2
    _geom_angle_atom_site_label_3
    _geom_angle_site_symmetry_1
    _geom_angle_site_symmetry_3
    _geom_angle
    _geom_angle_publ_flag
    O1 Pb1 O2 . . 50.61(14) ?
    O1 Pb1 O3 . . 84.72(15) ?
    O2 Pb1 O3 . . 81.78(14) ?
    O1 Pb1 O2 . 4_576 110.26(14) ?
    O2 Pb1 O2 . 4_576 82.95(9) ?
    O3 Pb1 O2 . 4_576 143.29(12) ?
    O1 Pb1 O1 . 3_666 73.13(16) ?
    O2 Pb1 O1 . 3_666 118.36(13) ?
    O3 Pb1 O1 . 3_666 68.75(13) ?
    O2 Pb1 O1 4_576 3_666 146.84(12) ?
    O1 Pb1 O4 . 3_666 70.34(14) ?
    O2 Pb1 O4 . 3_666 103.77(13) ?
    O3 Pb1 O4 . 3_666 139.81(11) ?
    O2 Pb1 O4 4_576 3_666 76.41(13) ?
    O1 Pb1 O4 3_666 3_666 73.99(13) ?
    O1 Pb1 O5 . 4_576 113.41(13) ?
    O2 Pb1 O5 . 4_576 65.11(12) ?
    O3 Pb1 O5 . 4_576 69.81(12) ?
    O2 Pb1 O5 4_576 4_576 73.47(12) ?
    O1 Pb1 O5 3_666 4_576 137.12(15) ?
    O4 Pb1 O5 3_666 4_576 148.89(12) ?
    O1 Pb1 O5 . 1_556 151.11(12) ?
    O2 Pb1 O5 . 1_556 143.35(12) ?
    O3 Pb1 O5 . 1_556 118.32(14) ?
    O2 Pb1 O5 4_576 1_556 62.50(12) ?
    O1 Pb1 O5 3_666 1_556 98.00(13) ?
    O4 Pb1 O5 3_666 1_556 80.81(13) ?
    O5 Pb1 O5 4_576 1_556 92.01(12) ?
    O4 S1 O5 . . 112.5(3) ?
    O4 S1 O3 . . 113.8(2) ?
    O5 S1 O3 . . 111.9(3) ?
    O4 S1 C3 . . 105.1(2) ?
    O5 S1 C3 . . 106.0(2) ?
    O3 S1 C3 . . 106.9(3) ?
    C1 O1 Pb1 . . 95.9(4) ?
    C1 O1 Pb1 . 3_666 149.4(4) ?
    Pb1 O1 Pb1 . 3_666 106.87(16) ?
    C1 O2 Pb1 . . 93.4(4) ?
    C1 O2 Pb1 . 4_575 128.9(4) ?
    Pb1 O2 Pb1 . 4_575 116.65(15) ?
    S1 O3 Pb1 . . 126.5(2) ?
    S1 O4 Pb1 . 3_666 140.8(2) ?
    S1 O5 Pb1 . 4_575 128.3(3) ?
    O2 C1 O1 . . 118.8(6) ?
    O2 C1 C2 . . 120.8(5) ?
    O1 C1 C2 . . 120.4(5) ?
    C1 C2 H2A . . 109.5 ?
    C1 C2 H2B . . 109.5 ?
    H2A C2 H2B . . 109.5 ?
    C1 C2 H2C . . 109.5 ?
    H2A C2 H2C . . 109.5 ?
    H2B C2 H2C . . 109.5 ?
    C4 C3 C7 . 3_565 121.2(5) ?
    C4 C3 S1 . . 117.6(4) ?
    C7 C3 S1 3_565 . 121.1(4) ?
    C3 C4 C5 . . 120.2(5) ?
    C3 C4 H4 . . 119.9 ?
    C5 C4 H4 . . 119.9 ?
    C6 C5 C4 . . 120.5(6) ?
    C6 C5 H5 . . 119.8 ?
    C4 C5 H5 . . 119.8 ?
    C5 C6 C7 . . 121.2(5) ?
    C5 C6 H6 . . 119.4 ?
    C7 C6 H6 . . 119.4 ?
    C6 C7 C3 . 3_565 123.1(4) ?
    C6 C7 C7 . 3_565 119.3(6) ?
    C3 C7 C7 3_565 3_565 117.6(6) ?
loop_
    _geom_torsion_atom_site_label_1
    _geom_torsion_atom_site_label_2
    _geom_torsion_atom_site_label_3
    _geom_torsion_atom_site_label_4
    _geom_torsion_site_symmetry_1
    _geom_torsion_site_symmetry_2
    _geom_torsion_site_symmetry_3
    _geom_torsion_site_symmetry_4
    _geom_torsion
    _geom_torsion_publ_flag
    O2 Pb1 O1 C1 . . . . 6.4(3) ?
    O3 Pb1 O1 C1 . . . . 90.1(4) ?
    O2 Pb1 O1 C1 4_576 . . . -55.4(4) ?
    O1 Pb1 O1 C1 3_666 . . . 159.4(4) ?
    O4 Pb1 O1 C1 3_666 . . . -122.0(4) ?
    O5 Pb1 O1 C1 4_576 . . . 24.7(4) ?
    O5 Pb1 O1 C1 1_556 . . . -125.0(3) ?
    O2 Pb1 O1 Pb1 . . . 3_666 -153.0(2) ?
    O3 Pb1 O1 Pb1 . . . 3_666 -69.36(16) ?
    O2 Pb1 O1 Pb1 4_576 . . 3_666 145.14(13) ?
    O1 Pb1 O1 Pb1 3_666 . . 3_666 0.0 ?
    O4 Pb1 O1 Pb1 3_666 . . 3_666 78.59(16) ?
    O5 Pb1 O1 Pb1 4_576 . . 3_666 -134.68(15) ?
    O5 Pb1 O1 Pb1 1_556 . . 3_666 75.6(3) ?
    O1 Pb1 O2 C1 . . . . -6.4(3) ?
    O3 Pb1 O2 C1 . . . . -96.3(3) ?
    O2 Pb1 O2 C1 4_576 . . . 117.2(3) ?
    O1 Pb1 O2 C1 3_666 . . . -35.9(4) ?
    O4 Pb1 O2 C1 3_666 . . . 43.1(3) ?
    O5 Pb1 O2 C1 4_576 . . . -167.8(4) ?
    O5 Pb1 O2 C1 1_556 . . . 136.2(3) ?
    O1 Pb1 O2 Pb1 . . . 4_575 130.8(2) ?
    O3 Pb1 O2 Pb1 . . . 4_575 40.84(16) ?
    O2 Pb1 O2 Pb1 4_576 . . 4_575 -105.7(2) ?
    O1 Pb1 O2 Pb1 3_666 . . 4_575 101.22(19) ?
    O4 Pb1 O2 Pb1 3_666 . . 4_575 -179.76(14) ?
    O5 Pb1 O2 Pb1 4_576 . . 4_575 -30.66(15) ?
    O5 Pb1 O2 Pb1 1_556 . . 4_575 -86.7(2) ?
    O4 S1 O3 Pb1 . . . . 54.8(3) ?
    O5 S1 O3 Pb1 . . . . -74.1(3) ?
    C3 S1 O3 Pb1 . . . . 170.2(2) ?
    O1 Pb1 O3 S1 . . . . -0.7(3) ?
    O2 Pb1 O3 S1 . . . . 50.2(3) ?
    O2 Pb1 O3 S1 4_576 . . . 116.6(3) ?
    O1 Pb1 O3 S1 3_666 . . . -74.6(3) ?
    O4 Pb1 O3 S1 3_666 . . . -51.4(4) ?
    O5 Pb1 O3 S1 4_576 . . . 116.6(3) ?
    O5 Pb1 O3 S1 1_556 . . . -162.3(2) ?
    O5 S1 O4 Pb1 . . . 3_666 88.6(4) ?
    O3 S1 O4 Pb1 . . . 3_666 -39.9(5) ?
    C3 S1 O4 Pb1 . . . 3_666 -156.4(4) ?
    O4 S1 O5 Pb1 . . . 4_575 -133.6(3) ?
    O3 S1 O5 Pb1 . . . 4_575 -4.0(4) ?
    C3 S1 O5 Pb1 . . . 4_575 112.1(3) ?
    Pb1 O2 C1 O1 . . . . 11.2(6) ?
    Pb1 O2 C1 O1 4_575 . . . -117.4(5) ?
    Pb1 O2 C1 C2 . . . . -165.4(5) ?
    Pb1 O2 C1 C2 4_575 . . . 65.9(7) ?
    Pb1 O1 C1 O2 . . . . -11.5(6) ?
    Pb1 O1 C1 O2 3_666 . . . 127.1(7) ?
    Pb1 O1 C1 C2 . . . . 165.1(5) ?
    Pb1 O1 C1 C2 3_666 . . . -56.3(10) ?
    O4 S1 C3 C4 . . . . -120.1(5) ?
    O5 S1 C3 C4 . . . . -0.8(5) ?
    O3 S1 C3 C4 . . . . 118.7(5) ?
    O4 S1 C3 C7 . . . 3_565 56.5(5) ?
    O5 S1 C3 C7 . . . 3_565 175.8(4) ?
    O3 S1 C3 C7 . . . 3_565 -64.7(5) ?
    C7 C3 C4 C5 3_565 . . . -2.7(9) ?
    S1 C3 C4 C5 . . . . 173.9(5) ?
    C3 C4 C5 C6 . . . . 0.6(10) ?
    C4 C5 C6 C7 . . . . 1.7(10) ?
    C5 C6 C7 C3 . . . 3_565 177.9(6) ?
    C5 C6 C7 C7 . . . 3_565 -1.8(10) ?
