# Supplementary material for: Poly[di-μ3-acetato-μ8-(naphthalene-1,5-disulfonato)-dilead(II)]
Source: Acta Crystallogr Sect E Struct Rep Online. 2012 Apr 28;68(Pt 5):m707. doi: 10.1107/S160053681201834X (PMC3344422; doi:10.1107/S160053681201834X)
Supplement: Supplementary file 2 [file e-68-0m707-Isup2.hkl]

# 
# h,k,l, Fc-squared, Fo-squared, sigma(Fo-squared) and status flag 
# 
data_I
_shelx_title '  P21/c' 
_shelx_refln_list_code          4 
_shelx_F_calc_maximum      325.14 
_exptl_crystal_F_000       744.00 
_reflns_d_resolution_high  0.7702 
 
loop_ 
 _symmetry_equiv_pos_as_xyz 
 'x, y, z' 
 '-x, y+1/2, -z+1/2' 
 '-x, -y, -z' 
 'x, -y-1/2, z-1/2' 
 
_cell_length_a    10.4422 
_cell_length_b    12.6663 
_cell_length_c     6.8028 
_cell_angle_alpha  90.000 
_cell_angle_beta   96.897 
_cell_angle_gamma  90.000 
 
_shelx_F_squared_multiplier     1.000 
 
loop_ 
 _refln_index_h 
 _refln_index_k 
 _refln_index_l 
 _refln_F_squared_calc 
 _refln_F_squared_meas 
 _refln_F_squared_sigma 
 _refln_observed_status 
   3   0   0    10822.80    10779.95    325.77 o 
   4   0   0     8567.27     8092.70    233.32 o 
   5   0   0    11098.55    10778.75    304.37 o 
   6   0   0     4336.79     4211.73     97.08 o 
   7   0   0        4.83       27.81      9.49 o 
   8   0   0     1059.84     1011.25     35.04 o 
   9   0   0     1804.05     1944.08    161.82 o 
  10   0   0     3593.51     3609.15    153.21 o 
  11   0   0     5419.24     5769.76    167.70 o 
  12   0   0     9940.87    10711.59    408.46 o 
  13   0   0    12878.74    14670.33   1206.20 o 
   2   1   0     6522.79     6711.43    193.70 o 
   3   1   0    11094.18    10928.41    217.84 o 
   4   1   0    11419.44    11185.24    232.05 o 
   5   1   0    18989.74    19198.46    545.15 o 
   6   1   0    37222.34    36894.85   1408.12 o 
   7   1   0    27903.76    27456.61    931.38 o 
   8   1   0    12328.90    12313.84    348.65 o 
   9   1   0    10347.96    10237.63    249.30 o 
  10   1   0     7008.03     6779.10    202.13 o 
  11   1   0     6281.68     6478.06    145.75 o 
  12   1   0     2215.11     2269.12     47.60 o 
  13   1   0      169.42      195.27     24.64 o 
   0   2   0      266.68      439.76     18.01 o 
   1   2   0     5867.10     5838.75     75.43 o 
   2   2   0     2182.61     2147.53     41.19 o 
   3   2   0     4912.58     5122.91    140.96 o 
   4   2   0     2009.35     2026.01     36.72 o 
   5   2   0      248.85      267.96     14.24 o 
   6   2   0       74.29       95.69     11.57 o 
   7   2   0      164.91      208.51      8.76 o 
   8   2   0      105.28      107.91      9.83 o 
   9   2   0      295.14      330.71     13.84 o 
  10   2   0       64.24       92.69     10.73 o 
  11   2   0      227.70      245.29     28.46 o 
  12   2   0      144.42      181.06     20.73 o 
  13   2   0       17.10       28.59     18.05 o 
   1   3   0     8150.33     7863.13    124.71 o 
   2   3   0     5799.25     5417.41    123.86 o 
   3   3   0     2944.69     3154.61    113.76 o 
   4   3   0     4554.41     4777.31     93.34 o 
   5   3   0     8557.00     8406.02    198.30 o 
   6   3   0    22417.88    21752.54    702.81 o 
   7   3   0    15113.67    14621.48    332.96 o 
   8   3   0     2426.28     2438.75     42.06 o 
   9   3   0     1928.27     1945.34     41.37 o 
  10   3   0     1209.67     1143.53     34.65 o 
  11   3   0     3146.39     3052.63    105.69 o 
  12   3   0     2155.18     2302.37     98.74 o 
  13   3   0      217.37      201.40     33.89 o 
   0   4   0   105718.70   111237.29   8894.06 o 
   1   4   0    55311.54    54782.52   2038.52 o 
   2   4   0    27158.89    26824.77    777.06 o 
   3   4   0    26036.53    25868.55    850.29 o 
   4   4   0    27791.20    29941.09   1619.09 o 
   5   4   0    15812.10    17383.88   1341.83 o 
   6   4   0     5746.35     5711.40    134.97 o 
   7   4   0      730.32      712.14     31.16 o 
   8   4   0      692.28      691.84     20.08 o 
   9   4   0     4025.34     4044.45    155.43 o 
  10   4   0     2789.09     2555.00    143.49 o 
  11   4   0     5098.32     4998.22    169.81 o 
  12   4   0     7780.47     7503.37    463.32 o 
  13   4   0     8131.25     8216.56    467.54 o 
   1   5   0     6485.41     6910.07    163.26 o 
   2   5   0    16566.38    15938.61    419.48 o 
   3   5   0    38364.25    37286.90   1479.04 o 
   4   5   0    27122.99    27302.82    963.91 o 
   5   5   0    26729.65    28886.79   1267.55 o 
   6   5   0    22932.99    22302.66    810.47 o 
   7   5   0    16127.76    16071.66    579.04 o 
   8   5   0    15444.82    13587.14    621.09 o 
   9   5   0    13805.84    13972.36    492.97 o 
  10   5   0    11929.94    11877.70    409.72 o 
  11   5   0     6789.45     7010.98    294.16 o 
  12   5   0     1579.20     1595.00     97.23 o 
   0   6   0    10965.75    10513.96    290.52 o 
   1   6   0    10247.67     9765.35    175.19 o 
   2   6   0    13976.45    13491.13    335.78 o 
   3   6   0     7089.54     6662.63    132.69 o 
   4   6   0     3657.58     3626.81     68.10 o 
   5   6   0      263.95      297.29     11.12 o 
   6   6   0      101.87      152.81     23.09 o 
   7   6   0     1729.06     1710.48     75.60 o 
   8   6   0      389.97      417.10     22.87 o 
   9   6   0      720.28      755.85     49.03 o 
  10   6   0     3548.10     3498.41    169.73 o 
  11   6   0     3264.60     3380.19    147.89 o 
  12   6   0     2043.67     1955.28    139.08 o 
   1   7   0     2330.27     2236.46     47.47 o 
   2   7   0      742.40      698.61     20.65 o 
   3   7   0       79.24       87.21      9.85 o 
   4   7   0       99.96      122.72     11.23 o 
   5   7   0      537.14      561.24     25.03 o 
   6   7   0     2581.01     2647.63     46.42 o 
   7   7   0     2282.24     2295.71     90.78 o 
   8   7   0      651.79      654.72     35.38 o 
   9   7   0      189.44      281.51     35.10 o 
  10   7   0      166.87      151.82     27.45 o 
  11   7   0      367.60      373.94     42.55 o 
  12   7   0      206.01      191.24     44.19 o 
   0   8   0    30254.99    28079.43   1435.39 o 
   1   8   0    21204.64    19722.83    555.32 o 
   2   8   0    19926.15    18777.07    511.87 o 
   3   8   0    10936.89    10123.39    281.39 o 
   4   8   0    10695.76    10203.80    432.27 o 
   5   8   0     3611.41     3525.78     62.33 o 
   6   8   0      943.04      962.74     60.84 o 
   7   8   0        3.33       17.68     22.70 o 
   8   8   0      102.81       98.93     15.41 o 
   9   8   0     1379.01     1398.90     45.91 o 
  10   8   0     2592.92     2715.65    138.74 o 
  11   8   0     3212.29     2962.38    283.26 o 
   1   9   0       60.72       77.27      9.14 o 
   2   9   0     2306.23     2136.98     76.77 o 
   3   9   0    13740.13    13189.72    320.66 o 
   4   9   0    21279.72    21867.42    912.90 o 
   5   9   0    25339.53    26601.13   1025.04 o 
   6   9   0    19040.17    19899.13    832.09 o 
   7   9   0    13326.68    13674.16    679.58 o 
   8   9   0    12903.72    13137.11    476.13 o 
   9   9   0    12100.10    12565.48    549.30 o 
  10   9   0     7792.45     7400.92    413.88 o 
  11   9   0     4015.80     3919.82    217.20 o 
   0  10   0    18459.89    17546.43    715.82 o 
   1  10   0    16607.37    15697.02    469.17 o 
   2  10   0    14605.39    13570.68    407.59 o 
   3  10   0    11015.18    10552.06    245.45 o 
   4  10   0     3335.32     3429.96    131.58 o 
   5  10   0      753.85      897.72     77.53 o 
   6  10   0      115.59      115.48     12.49 o 
   7  10   0      217.72      336.04     41.90 o 
   8  10   0      109.19      159.64     34.41 o 
   9  10   0     1014.11     1143.07     81.00 o 
  10  10   0     2069.81     2056.95    137.62 o 
   1  11   0       38.62       38.78     13.78 o 
   2  11   0      228.28      244.29     18.50 o 
   3  11   0      227.99      232.73     21.01 o 
   4  11   0      369.22      455.73     32.45 o 
   5  11   0       14.05       33.82     14.88 o 
   6  11   0      436.00      476.16     21.95 o 
   7  11   0      437.48      402.66     26.42 o 
   8  11   0      227.74      237.48     45.03 o 
   9  11   0      265.62      288.59     43.06 o 
   0  12   0     2845.33     2768.87    103.65 o 
   1  12   0     3948.08     3860.71    136.88 o 
   2  12   0     6391.83     6268.84    172.05 o 
   3  12   0     4991.69     4932.70    166.74 o 
   4  12   0     2739.83     2902.70    110.73 o 
   5  12   0      418.08      394.23     28.32 o 
   6  12   0       45.06       41.73      9.06 o 
   7  12   0        2.91       13.06     27.60 o 
   8  12   0       39.50       86.69     42.51 o 
   9  12   0      494.97      460.12     56.32 o 
   1  13   0      125.37      112.28     15.83 o 
   2  13   0     1412.44     1418.75     73.63 o 
   3  13   0     4717.57     4815.56    135.21 o 
   4  13   0     9635.98     9828.99    431.12 o 
   5  13   0     8616.92     9299.24    926.00 o 
   6  13   0     9316.36     8811.09    754.76 o 
   7  13   0     7447.97     7659.09    545.49 o 
   8  13   0     7158.13     7645.04    628.33 o 
   0  14   0    17320.07    17592.83   1032.45 o 
   1  14   0    10705.50    10694.09    397.40 o 
   2  14   0     8754.45     9085.97    299.98 o 
   3  14   0     6334.12     6311.85    192.62 o 
   4  14   0     3076.79     3301.96    178.54 o 
   5  14   0     1931.81     2299.26    283.30 o 
   6  14   0      511.27      636.02     72.85 o 
   7  14   0        4.92       21.51     65.43 o 
   1  15   0      457.69      519.46     29.89 o 
   2  15   0      364.02      361.09     28.99 o 
   3  15   0      914.43      865.47     75.24 o 
   4  15   0      551.56      816.56    169.95 o 
   5  15   0     1235.58     1080.39    166.39 o 
   0  16   0      214.51      228.63     34.73 o 
   1  16   0       73.93      137.23     20.55 o 
   2  16   0      999.11     1082.23     91.87 o 
   3  16   0      528.69      748.97     88.31 o 
 -13   1   1     1743.89     1690.18     76.30 o 
 -12   1   1     2270.61     2245.16     80.10 o 
 -11   1   1     6739.02     6873.91    219.51 o 
 -10   1   1     5562.13     5624.80    157.57 o 
  -9   1   1    15503.95    14768.22    393.90 o 
  -8   1   1     7689.05     6835.53    273.96 o 
  -7   1   1     5802.23     5091.73    165.83 o 
  -6   1   1     6445.97     6388.62    391.22 o 
  -5   1   1     8440.17     8091.06    192.72 o 
  -4   1   1     6854.23     6462.90    128.42 o 
  -3   1   1        7.83       30.05      5.48 o 
  -2   1   1     6356.85     5982.92    257.92 o 
  -1   1   1    20852.72    21442.32    669.44 o 
   0   1   1     3361.09     3489.38     91.94 o 
   1   1   1    15454.96    15762.10    430.75 o 
   2   1   1    21304.58    21745.44    499.80 o 
   3   1   1    30244.65    30240.96    806.10 o 
   4   1   1    54438.45    56304.25   2244.86 o 
   5   1   1    15435.66    14848.13    377.21 o 
   6   1   1     7541.73     7283.39    157.17 o 
   7   1   1     5665.57     5397.21    113.65 o 
   8   1   1     7211.88     7099.85    214.28 o 
   9   1   1     4619.60     4785.83    145.97 o 
  10   1   1      425.96      421.08     17.97 o 
  11   1   1       72.52      105.55     16.76 o 
  12   1   1      223.14      262.85     21.47 o 
  13   1   1       20.42       25.85     18.19 o 
 -13   2   1     1831.31     1879.41     75.35 o 
 -12   2   1     2454.17     2379.10     87.53 o 
 -11   2   1     1716.93     1716.50     46.37 o 
 -10   2   1       34.11       37.17     11.79 o 
  -9   2   1     1086.52     1032.80     31.75 o 
  -8   2   1    11048.64    10398.71    255.96 o 
  -7   2   1    15299.04    13503.17    468.03 o 
  -6   2   1    26905.57    24588.61   1839.57 o 
  -5   2   1    46889.73    44881.27   1910.12 o 
  -4   2   1    51489.50    50477.38   2553.11 o 
  -3   2   1    70803.86    72878.15   4226.45 o 
  -2   2   1   102697.33   117834.52   7383.19 o 
  -1   2   1    13451.71    14110.15    310.82 o 
   0   2   1    28396.64    30813.63   1273.08 o 
   1   2   1    31472.78    32274.81   1449.61 o 
   2   2   1    60666.94    63062.31   3044.17 o 
   3   2   1    22146.92    22906.90    609.87 o 
   4   2   1       30.00       71.70      6.96 o 
   5   2   1     9057.68     9389.51    174.45 o 
   6   2   1     6605.63     6512.46    119.43 o 
   7   2   1     8743.43     8678.95    195.70 o 
   8   2   1    10429.42    10196.11    259.35 o 
   9   2   1    16833.80    17013.57    574.21 o 
  10   2   1    18065.22    18482.47    566.49 o 
  11   2   1    13796.33    14474.16    425.48 o 
  12   2   1     5307.23     5850.16    183.32 o 
  13   2   1     4795.60     5589.09    203.14 o 
 -13   3   1     3100.47     3208.15    162.86 o 
 -12   3   1     5437.05     5065.90    203.34 o 
 -11   3   1     8051.26     7516.71    349.48 o 
 -10   3   1    13551.24    12591.41    433.89 o 
  -9   3   1    19715.73    18890.99    915.67 o 
  -8   3   1    25134.34    22783.76   1137.47 o 
  -7   3   1    13154.77    11800.89    518.06 o 
  -6   3   1     6812.02     6308.54    261.68 o 
  -5   3   1     4300.63     4354.66    127.82 o 
  -4   3   1     1084.28      951.52     43.34 o 
  -3   3   1     2123.37     2231.75     74.15 o 
  -2   3   1     4915.07     4922.24    168.93 o 
  -1   3   1     1834.42     1854.66     29.23 o 
   0   3   1    26209.03    27104.16    955.64 o 
   1   3   1    41274.58    41987.05   1617.41 o 
   2   3   1    36323.20    36219.62   1420.65 o 
   3   3   1    45665.79    49216.25   2053.10 o 
   4   3   1    46285.62    47453.48   1927.02 o 
   5   3   1    34733.69    34899.79   1247.35 o 
   6   3   1    19137.36    19575.09    568.16 o 
   7   3   1    15559.95    15225.97    405.20 o 
   8   3   1     8961.95     8908.41    222.00 o 
   9   3   1     5349.13     5452.50    117.44 o 
  10   3   1      343.14      412.39     29.96 o 
  11   3   1       14.20       41.65     23.30 o 
  12   3   1       68.79       75.74     18.83 o 
 -13   4   1      532.65      549.62     98.85 o 
 -12   4   1       54.35       51.79     25.78 o 
 -11   4   1       47.22       53.62     25.81 o 
 -10   4   1       96.99       79.72     22.45 o 
  -9   4   1        5.09        7.91     18.00 o 
  -8   4   1       20.77       37.44     28.03 o 
  -7   4   1     1040.13      962.20     82.53 o 
  -6   4   1     8260.81     8074.12    500.90 o 
  -5   4   1     5769.31     5558.14    176.99 o 
  -4   4   1     4785.40     4948.82    121.11 o 
  -3   4   1     2837.61     2852.29     57.72 o 
  -2   4   1     3329.12     3365.31     45.29 o 
  -1   4   1    11951.89    12008.89    243.07 o 
   0   4   1     4534.12     4049.24    156.42 o 
   1   4   1     2166.81     2222.24     52.65 o 
   2   4   1     1123.42     1237.70     38.87 o 
   3   4   1      531.16      600.52     25.14 o 
   4   4   1      421.40      442.35     10.34 o 
   5   4   1       87.06       94.66      4.87 o 
   6   4   1      671.70      689.41     23.09 o 
   7   4   1     5104.27     5323.04    160.28 o 
   8   4   1     1641.16     1746.34     46.03 o 
   9   4   1      848.23      903.74     23.31 o 
  10   4   1      401.11      431.94     23.69 o 
  11   4   1      623.51      666.16     38.80 o 
  12   4   1     2701.05     2823.07    195.95 o 
 -12   5   1      540.48      613.47     49.33 o 
 -11   5   1     1901.35     1739.97     89.90 o 
 -10   5   1     3896.34     3770.52    135.72 o 
  -9   5   1     4859.34     4635.94    162.85 o 
  -8   5   1     1981.54     1719.87    286.02 o 
  -7   5   1       93.46       74.11     29.36 o 
  -6   5   1      421.55      498.16     60.11 o 
  -5   5   1     1739.64     1625.28     47.16 o 
  -4   5   1     1578.60     1497.87     39.77 o 
  -3   5   1     1852.88     2131.27     41.81 o 
  -2   5   1     2962.38     2989.87    101.35 o 
  -1   5   1     3139.51     3131.47     53.81 o 
   0   5   1     2571.99     2557.74     44.89 o 
   1   5   1     1445.12     1482.10     25.63 o 
   2   5   1     5471.97     5517.44    199.09 o 
   3   5   1     8489.71     8982.03    388.19 o 
   4   5   1     8367.75     8519.36    173.59 o 
   5   5   1     2348.42     2558.01     89.92 o 
   6   5   1      348.98      423.48     13.00 o 
   7   5   1     3365.77     3560.47     78.37 o 
   8   5   1     3614.13     3639.61     80.71 o 
   9   5   1     3670.14     3777.05    100.03 o 
  10   5   1       88.93       95.92     13.29 o 
  11   5   1      412.10      478.55     30.87 o 
  12   5   1      465.30      441.39     51.35 o 
 -12   6   1      807.33      911.06    131.08 o 
 -11   6   1      111.88      113.56     22.30 o 
 -10   6   1       78.09       99.93     21.12 o 
  -9   6   1      381.76      467.39     47.11 o 
  -8   6   1     3201.07     3014.16    250.00 o 
  -7   6   1     5129.85     4974.44    338.14 o 
  -6   6   1    14589.44    13870.53    553.05 o 
  -5   6   1    19050.92    18746.14    709.28 o 
  -4   6   1    31492.23    32682.39   1180.37 o 
  -3   6   1    44035.91    45671.99   1892.17 o 
  -2   6   1    55853.16    55507.71   2838.76 o 
  -1   6   1    33572.96    32752.51   1262.55 o 
   0   6   1    20942.56    20360.53    564.37 o 
   1   6   1    12872.00    12433.27    295.21 o 
   2   6   1    13520.31    13433.84    358.82 o 
   3   6   1     3546.57     3522.67     74.85 o 
   4   6   1       10.53       39.77      9.74 o 
   5   6   1     3824.62     3977.06     75.14 o 
   6   6   1     2739.75     2913.06     57.46 o 
   7   6   1     7087.01     7886.92    161.06 o 
   8   6   1     4320.28     4966.14    210.79 o 
   9   6   1     8651.80     8984.45    231.18 o 
  10   6   1     8858.60     9340.24    307.96 o 
  11   6   1     6961.09     7010.11    399.37 o 
  12   6   1     5925.32     6542.24    339.81 o 
 -12   7   1     7088.53     6707.37    408.21 o 
 -11   7   1     9159.82     8274.13    446.09 o 
 -10   7   1     8983.76     8728.99    442.40 o 
  -9   7   1    16274.47    16229.58    987.22 o 
  -8   7   1    22877.76    21715.49   1504.44 o 
  -7   7   1    21297.92    20838.57   1273.30 o 
  -6   7   1     8153.82     8078.38    292.05 o 
  -5   7   1     1835.30     1805.57     66.14 o 
  -4   7   1       56.96       96.31     12.55 o 
  -3   7   1      164.37      199.53     17.00 o 
  -2   7   1      934.41      894.47     25.90 o 
  -1   7   1     3559.22     3351.83     53.69 o 
   0   7   1    13193.50    12894.49    304.38 o 
   1   7   1    25980.24    24797.32    839.16 o 
   2   7   1    18171.04    17052.62    636.82 o 
   3   7   1    30352.70    29817.91   1160.18 o 
   4   7   1    34934.10    36122.42   1420.76 o 
   5   7   1    38624.66    38302.79   1625.62 o 
   6   7   1    35598.27    41874.33   2019.33 o 
   7   7   1    13377.64    15463.57    661.69 o 
   8   7   1     7129.06     8635.68    593.28 o 
   9   7   1     2042.88     2341.10    110.98 o 
  10   7   1      396.72      527.34     41.88 o 
  11   7   1      118.69      156.97     34.64 o 
 -11   8   1       15.05       -0.84     26.97 o 
 -10   8   1       49.56       93.21     22.17 o 
  -9   8   1       17.59       46.63     58.38 o 
  -8   8   1      182.36      218.35     39.19 o 
  -7   8   1     3235.56     3037.97    183.06 o 
  -6   8   1    11368.85    10695.55    424.30 o 
  -5   8   1    12440.08    14452.25   1123.89 o 
  -4   8   1     8433.59     8811.82    277.33 o 
  -3   8   1     8270.58     7766.21    186.65 o 
  -2   8   1    14676.50    14073.51    398.39 o 
  -1   8   1    18926.10    17995.53    532.74 o 
   0   8   1    16374.36    15142.44    415.13 o 
   1   8   1     4980.97     4700.08     97.04 o 
   2   8   1     1735.98     1618.73     45.19 o 
   3   8   1      583.56      539.53     25.43 o 
   4   8   1       12.28       48.56      8.03 o 
   5   8   1       20.03       38.10      5.51 o 
   6   8   1     2014.78     2067.27     48.50 o 
   7   8   1     6248.76     6539.44    159.81 o 
   8   8   1     4451.53     4683.44    121.67 o 
   9   8   1     2269.61     2472.38    105.38 o 
  10   8   1     1551.09     1626.24     92.97 o 
  11   8   1     2458.03     2494.04    181.10 o 
 -11   9   1        0.53        6.66     46.54 o 
 -10   9   1        8.41       50.51     20.98 o 
  -9   9   1        0.40       90.38     39.65 o 
  -8   9   1       23.63       38.96     41.89 o 
  -7   9   1       60.97       52.50     27.04 o 
  -6   9   1        8.73       53.16     23.49 o 
  -5   9   1      186.53      208.79     10.12 o 
  -4   9   1      125.55      135.65     16.67 o 
  -3   9   1       38.33       59.52     12.41 o 
  -2   9   1      217.08      218.21     15.68 o 
  -1   9   1      397.36      420.85     20.95 o 
   0   9   1        0.34        5.26      8.49 o 
   1   9   1       32.50       66.60      8.84 o 
   2   9   1      146.36      206.84     24.55 o 
   3   9   1      608.38      608.22     18.47 o 
   4   9   1      135.63      143.28      9.74 o 
   5   9   1        2.54       38.70      6.94 o 
   6   9   1        4.05       14.81     10.22 o 
   7   9   1       81.96       90.68     12.38 o 
   8   9   1       69.70      123.64     20.34 o 
   9   9   1        2.68       -4.91     22.72 o 
  10   9   1       28.10       55.34     28.35 o 
 -10  10   1       75.84      145.15     50.95 o 
  -9  10   1      103.31      157.67     49.02 o 
  -8  10   1     1017.18     1117.84    120.93 o 
  -7  10   1     3436.57     3477.83    155.67 o 
  -6  10   1     8601.44     8349.84    345.82 o 
  -5  10   1     5763.32     5668.59    160.41 o 
  -4  10   1     6678.95     7159.79    232.31 o 
  -3  10   1     7381.62     7309.47    178.81 o 
  -2  10   1    14035.82    13567.13    377.04 o 
  -1  10   1    15702.82    14914.03    472.37 o 
   0  10   1    11149.85    10624.18    282.74 o 
   1  10   1     2485.40     2259.56     61.29 o 
   2  10   1     1212.11     1191.49     27.40 o 
   3  10   1      449.03      487.07     14.80 o 
   4  10   1      177.86      202.52      8.05 o 
   5  10   1       29.45       73.74     15.31 o 
   6  10   1      386.80      467.28     40.05 o 
   7  10   1     3000.91     3207.09     67.86 o 
   8  10   1     2236.41     2388.20    111.56 o 
   9  10   1     4221.10     4444.98    202.83 o 
  10  10   1     3287.37     3559.23    254.46 o 
 -10  11   1     5149.73     5264.89    379.64 o 
  -9  11   1     6941.78     7484.06    511.43 o 
  -8  11   1    10819.48    11473.82   1153.43 o 
  -7  11   1     9752.12     9928.28    468.37 o 
  -6  11   1     5572.69     6091.97    269.26 o 
  -5  11   1     1802.51     2057.02     68.84 o 
  -4  11   1      910.04      945.69     51.62 o 
  -3  11   1      798.04      807.12     28.14 o 
  -2  11   1       35.84       83.54     27.25 o 
  -1  11   1     2457.03     2336.72     67.10 o 
   0  11   1    17014.39    16273.46    567.65 o 
   1  11   1    23302.63    21648.25    775.96 o 
   2  11   1    19598.04    18455.58    616.17 o 
   3  11   1    13636.37    13598.47    426.13 o 
   4  11   1    13767.76    14647.44    520.77 o 
   5  11   1    14917.70    17991.25   1773.12 o 
   6  11   1    14476.49    15421.15    516.69 o 
   7  11   1     9056.54     9433.82    278.30 o 
   8  11   1     3164.06     3286.97    177.19 o 
   9  11   1     2607.56     2717.20    187.01 o 
  -9  12   1      133.68      191.84     80.73 o 
  -8  12   1      985.04     1056.93    132.78 o 
  -7  12   1     3631.33     4342.92    271.40 o 
  -6  12   1     7726.81     8594.18    367.64 o 
  -5  12   1    14618.08    15306.29    505.03 o 
  -4  12   1    10414.88    10903.97    289.20 o 
  -3  12   1    10713.10    10752.85    319.72 o 
  -2  12   1    10934.30    10839.20    321.46 o 
  -1  12   1     6970.64     6855.54    189.58 o 
   0  12   1     7556.12     7400.35    206.38 o 
   1  12   1     5219.72     4745.73    111.26 o 
   2  12   1     4796.81     4427.46    100.01 o 
   3  12   1     2580.64     2508.44     78.95 o 
   4  12   1      439.49      480.93     39.13 o 
   5  12   1      141.14      152.32     22.35 o 
   6  12   1     2047.65     2136.31     71.46 o 
   7  12   1     4720.12     4814.97    249.54 o 
   8  12   1     5032.47     5001.80    269.78 o 
  -8  13   1      541.60      686.66    117.27 o 
  -7  13   1      107.46       83.64     38.55 o 
  -6  13   1      506.62      453.76     36.36 o 
  -5  13   1      736.91      810.55     50.64 o 
  -4  13   1      323.39      372.24     23.81 o 
  -3  13   1        9.25       14.48     10.63 o 
  -2  13   1      244.47      270.37     23.94 o 
  -1  13   1      570.38      556.85     41.42 o 
   0  13   1       81.69       89.93     20.89 o 
   1  13   1     1267.12     1282.01     47.52 o 
   2  13   1     1466.77     1474.77     51.55 o 
   3  13   1     1808.33     1859.19     50.78 o 
   4  13   1     2195.52     2187.82     76.35 o 
   5  13   1      721.42      737.56     62.43 o 
   6  13   1      320.12      373.06     33.91 o 
   7  13   1      284.57      290.83     48.47 o 
  -7  14   1      539.48      586.65     91.68 o 
  -6  14   1     1625.75     1752.77    110.41 o 
  -5  14   1     1949.71     2082.19    114.27 o 
  -4  14   1     1008.08     1129.70     33.02 o 
  -3  14   1      950.28     1052.70     33.90 o 
  -2  14   1     2031.99     2194.84     82.68 o 
  -1  14   1     2543.28     2686.28     95.04 o 
   0  14   1     2896.17     2881.07    118.98 o 
   1  14   1      126.50      137.15     15.03 o 
   2  14   1      134.67      142.05     14.32 o 
   3  14   1       47.02       87.07     19.53 o 
   4  14   1      281.11      306.37     24.47 o 
   5  14   1       19.80       60.30     26.71 o 
   6  14   1      292.07      232.42     82.83 o 
  -5  15   1      749.62      842.02     84.00 o 
  -4  15   1      287.05      325.95     30.12 o 
  -3  15   1       86.55       78.24     20.05 o 
  -2  15   1       84.77      116.70     16.22 o 
  -1  15   1     1802.68     1796.83     96.14 o 
   0  15   1     3387.29     3554.02    127.00 o 
   1  15   1     6861.47     6801.78    270.78 o 
   2  15   1     5625.32     5723.28    183.45 o 
   3  15   1     5278.50     5507.50    269.18 o 
   4  15   1     6665.86     6777.87    361.02 o 
   5  15   1     5538.79     6024.66    425.94 o 
  -2  16   1    10460.02    11590.30    417.89 o 
  -1  16   1     6380.77     6526.88    262.95 o 
   0  16   1     4714.27     4816.53    177.15 o 
   1  16   1     4294.88     4283.69    166.46 o 
   2  16   1     1613.85     1771.93     94.76 o 
 -12   0   2     1967.42     2046.92     88.15 o 
 -11   0   2     3035.42     3070.15    119.12 o 
 -10   0   2     8158.42     7240.66    493.67 o 
  -9   0   2     6188.87     5862.93    206.36 o 
  -8   0   2    20428.35    19306.31   1014.75 o 
  -7   0   2    35827.44    41940.36   4538.05 o 
  -6   0   2    31650.84    29330.34   2311.44 o 
  -5   0   2    49325.63    46243.41   6011.96 o 
  -4   0   2    56620.78    58964.16   6656.97 o 
  -3   0   2    65673.01    69243.83   9995.94 o 
  -2   0   2    69182.65    74609.27   7286.97 o 
  -1   0   2    31218.04    30535.36   1988.93 o 
   0   0   2    10394.06    10593.77    507.93 o 
   1   0   2     9306.42     9476.71    418.85 o 
   2   0   2    27498.14    27453.04   1608.41 o 
   3   0   2    22389.29    24310.79   1019.69 o 
   4   0   2     3359.04     3349.33     74.09 o 
   5   0   2     9582.91     9781.66    325.96 o 
   6   0   2    16212.42    16058.05    536.91 o 
   7   0   2    31248.66    29592.05   1567.99 o 
   8   0   2    26123.80    25885.95   1314.44 o 
   9   0   2    20219.81    20145.36   1201.17 o 
  10   0   2    10284.65    11817.49   1271.74 o 
  11   0   2     9572.61    10482.10    486.34 o 
  12   0   2     6195.43     6926.50    266.93 o 
 -12   1   2     5915.37     5563.77    163.16 o 
 -11   1   2     7495.14     7114.28    200.96 o 
 -10   1   2     4758.17     4405.33    193.61 o 
  -9   1   2     4825.47     4235.72    189.22 o 
  -8   1   2     3617.26     3531.40    107.44 o 
  -7   1   2     1863.44     1842.58     62.18 o 
  -6   1   2       27.08       50.04      9.44 o 
  -5   1   2     1791.58     1623.25    148.72 o 
  -4   1   2    12956.79    12922.37    728.97 o 
  -3   1   2    11681.75    12144.93    356.42 o 
  -2   1   2    21018.58    20815.03   1420.62 o 
  -1   1   2    32025.12    34136.38   1611.36 o 
   0   1   2    28727.44    29362.59   1306.47 o 
   1   1   2    29273.56    28236.45   1248.91 o 
   2   1   2    38633.02    38149.27   1820.31 o 
   3   1   2    25314.08    27369.73    888.13 o 
   4   1   2    24603.91    25495.72    820.98 o 
   5   1   2    16505.36    16447.25    425.04 o 
   6   1   2    11451.02    11264.16    226.55 o 
   7   1   2     2533.15     2423.63     46.86 o 
   8   1   2       68.52      105.39     14.59 o 
   9   1   2      568.82      696.87     37.05 o 
  10   1   2      931.82      919.84     48.43 o 
  11   1   2     1045.36     1111.26     36.32 o 
  12   1   2     2906.53     3192.71     76.17 o 
 -13   2   2       68.65       44.64     19.27 o 
 -12   2   2        8.06       -5.95     17.63 o 
 -11   2   2      111.81      144.83     26.22 o 
 -10   2   2       14.15       20.94      7.55 o 
  -9   2   2      487.59      432.68     14.02 o 
  -8   2   2      352.41      321.56     42.66 o 
  -7   2   2      168.97      226.30     26.58 o 
  -6   2   2     1490.11     1476.84     91.96 o 
  -5   2   2     1919.29     1573.46     38.68 o 
  -4   2   2     7043.53     7383.63    250.00 o 
  -3   2   2     2489.10     2676.54     99.59 o 
  -2   2   2      218.91      240.58     18.94 o 
  -1   2   2      776.74      898.83     35.14 o 
   0   2   2      143.44      263.97     18.74 o 
   1   2   2      465.65      536.76     25.21 o 
   2   2   2        2.76       46.13      9.48 o 
   3   2   2        7.33       19.24      4.75 o 
   4   2   2     2356.00     2348.71     39.32 o 
   5   2   2     1738.64     1656.61     30.03 o 
   6   2   2      598.91      691.52     22.59 o 
   7   2   2      285.32      363.19     20.24 o 
   8   2   2      372.37      370.15     18.26 o 
   9   2   2      445.12      471.38     19.33 o 
  10   2   2      569.87      575.28     41.28 o 
  11   2   2       53.18       68.95     19.96 o 
  12   2   2       31.69       33.97     11.65 o 
 -13   3   2     3560.88     3299.63    242.58 o 
 -12   3   2     2004.77     1799.98    129.91 o 
 -11   3   2     2260.13     2087.56     90.66 o 
 -10   3   2      716.09      663.65     88.46 o 
  -9   3   2     2366.74     2131.14    123.39 o 
  -8   3   2     3853.37     3494.27    156.01 o 
  -7   3   2     2218.71     2027.97     95.28 o 
  -6   3   2        1.29        7.45     13.97 o 
  -5   3   2     1132.93      975.53     17.82 o 
  -4   3   2     5448.27     5644.79    209.24 o 
  -3   3   2     4341.02     4420.53    121.04 o 
  -2   3   2     3235.20     3109.13    126.70 o 
  -1   3   2    16032.92    16238.03    529.15 o 
   0   3   2    21901.03    20566.82    785.82 o 
   1   3   2    17823.86    17299.84    606.35 o 
   2   3   2    20221.44    20679.82    691.30 o 
   3   3   2     5904.97     6278.81    146.28 o 
   4   3   2     8369.91     8641.72    246.46 o 
   5   3   2     7309.69     7533.37    211.64 o 
   6   3   2     4124.14     4257.70    103.91 o 
   7   3   2      187.36      222.92     14.15 o 
   8   3   2      533.86      631.49     29.55 o 
   9   3   2      233.90      296.22     23.74 o 
  10   3   2       37.73       43.63     10.01 o 
  11   3   2       96.76      101.49     12.27 o 
  12   3   2     1011.44     1180.87     74.38 o 
 -13   4   2       72.85      151.14     45.09 o 
 -12   4   2      620.06      610.49     40.44 o 
 -11   4   2     3060.82     2707.68    175.92 o 
 -10   4   2     4779.15     4284.80    160.32 o 
  -9   4   2     7926.62     6976.53    310.11 o 
  -8   4   2    19195.29    17534.22    977.40 o 
  -7   4   2    30310.65    27385.50   1541.93 o 
  -6   4   2    34833.72    32082.89   1804.97 o 
  -5   4   2    36104.05    34677.60   1975.72 o 
  -4   4   2    41899.52    41094.92   2158.77 o 
  -3   4   2    19203.38    19257.06    665.42 o 
  -2   4   2    22612.64    22966.23    751.02 o 
  -1   4   2     5771.83     5520.63    112.01 o 
   0   4   2     9707.95     9936.03    232.38 o 
   1   4   2      197.65      213.36     14.71 o 
   2   4   2     1430.97     1424.59     46.12 o 
   3   4   2     4145.91     4019.09     97.87 o 
   4   4   2     5674.42     5465.46    139.24 o 
   5   4   2    13491.85    13902.20    456.87 o 
   6   4   2    22439.27    23083.53    884.47 o 
   7   4   2    29217.58    31035.63   1358.95 o 
   8   4   2    21649.93    22347.54    924.15 o 
   9   4   2    13859.74    13760.28    465.98 o 
  10   4   2     7831.17     8102.07    268.86 o 
  11   4   2     6133.75     6448.82    293.27 o 
  12   4   2     4219.13     4392.64    296.50 o 
 -12   5   2     6361.31     6049.01    324.10 o 
 -11   5   2     8338.95     7980.72    371.10 o 
 -10   5   2     8154.51     7548.00    379.65 o 
  -9   5   2     4642.80     4062.68    187.02 o 
  -8   5   2     1975.10     1737.68    121.42 o 
  -7   5   2     1707.34     1511.81     82.12 o 
  -6   5   2     2098.75     1897.45     75.68 o 
  -5   5   2      247.04      398.12     71.48 o 
  -4   5   2     5742.48     5744.45    226.41 o 
  -3   5   2    13825.88    13497.81    422.34 o 
  -2   5   2    55391.34    56440.48   3301.15 o 
  -1   5   2    49043.86    51362.82   2859.93 o 
   0   5   2    44667.01    46088.23   2436.11 o 
   1   5   2    51558.09    50683.35   2845.19 o 
   2   5   2    37703.93    37152.29   1826.66 o 
   3   5   2    34095.38    32887.96   1568.85 o 
   4   5   2    15790.33    15297.24    517.07 o 
   5   5   2     6316.36     6222.84    178.34 o 
   6   5   2     6430.98     6427.77    183.55 o 
   7   5   2     4770.17     4989.41    118.10 o 
   8   5   2      694.86      797.38     50.03 o 
   9   5   2       49.70       66.92     21.36 o 
  10   5   2      938.79     1015.30     40.48 o 
  11   5   2     3647.91     3841.16    192.21 o 
  12   5   2     2993.20     3228.55    170.41 o 
 -12   6   2       16.91       40.87     32.88 o 
 -11   6   2       79.03      135.91     31.18 o 
 -10   6   2     2009.88     1886.27    114.64 o 
  -9   6   2     5344.82     4781.14    230.80 o 
  -8   6   2     8276.65     7306.51    351.68 o 
  -7   6   2     3141.29     2740.77    113.40 o 
  -6   6   2     3136.89     2888.74    113.69 o 
  -5   6   2     6157.34     6043.84    247.01 o 
  -4   6   2    10002.38    10564.78    372.09 o 
  -3   6   2    13254.80    13206.94    379.86 o 
  -2   6   2     1929.67     1814.92     35.60 o 
  -1   6   2      602.40      595.88     18.56 o 
   0   6   2      760.64      808.53     19.77 o 
   1   6   2     1033.17     1009.74     24.16 o 
   2   6   2      191.76      260.92     17.43 o 
   3   6   2      963.10      932.11     57.41 o 
   4   6   2     3869.24     3742.12     99.60 o 
   5   6   2     5102.96     5037.31    133.39 o 
   6   6   2     1019.35     1037.73     44.66 o 
   7   6   2     3998.06     4135.18     98.09 o 
   8   6   2     4873.38     4856.70    141.05 o 
   9   6   2     8129.03     8631.14    307.56 o 
  10   6   2     5156.59     5557.49    213.21 o 
  11   6   2      485.28      513.70     45.62 o 
 -12   7   2      399.45      340.45     63.47 o 
 -11   7   2      339.47      330.05     71.34 o 
 -10   7   2      192.36      248.72     48.62 o 
  -9   7   2      460.56      389.00     47.86 o 
  -8   7   2      456.45      450.42     48.69 o 
  -7   7   2       15.62        9.48     21.67 o 
  -6   7   2      420.66      444.88     38.53 o 
  -5   7   2      240.71      400.59     58.94 o 
  -4   7   2      677.78      743.66     25.82 o 
  -3   7   2       78.27      100.41      9.96 o 
  -2   7   2       84.16      112.62     16.34 o 
  -1   7   2      551.47      508.33     20.19 o 
   0   7   2     2861.22     2824.90     77.63 o 
   1   7   2     3900.98     3914.35     83.05 o 
   2   7   2     1158.73     1154.11     52.98 o 
   3   7   2      388.70      415.57     24.81 o 
   4   7   2      221.76      291.44     35.99 o 
   5   7   2     1424.23     1389.65     40.78 o 
   6   7   2      924.15      926.72     33.15 o 
   7   7   2      108.91      109.33     14.99 o 
   8   7   2       21.01       29.86     10.04 o 
   9   7   2      121.06      105.15     11.61 o 
  10   7   2        6.34       26.54     27.16 o 
  11   7   2        3.09       20.03     33.24 o 
 -11   8   2      451.05      423.78     95.65 o 
 -10   8   2     2948.71     2743.86    230.11 o 
  -9   8   2     6142.50     5693.82    343.47 o 
  -8   8   2    13148.74    12369.63    834.72 o 
  -7   8   2     9314.00     9099.93    413.45 o 
  -6   8   2    12250.26    12290.27    569.27 o 
  -5   8   2    13797.81    16905.22   1238.86 o 
  -4   8   2    16224.81    16334.44    525.35 o 
  -3   8   2    15173.00    15058.48    479.00 o 
  -2   8   2     7493.90     7086.00    173.34 o 
  -1   8   2     4200.50     4038.62    100.12 o 
   0   8   2     3537.95     3431.43     63.81 o 
   1   8   2     1047.43     1043.79     33.17 o 
   2   8   2      548.38      581.84     28.90 o 
   3   8   2     4046.16     4032.24    141.04 o 
   4   8   2     6478.24     6380.72    172.13 o 
   5   8   2    10105.90    10105.00    304.17 o 
   6   8   2     3979.67     4176.06    112.48 o 
   7   8   2    11596.65    11844.74    363.76 o 
   8   8   2     7044.71     7397.43    208.79 o 
   9   8   2     8669.98     9910.55    578.11 o 
  10   8   2     5496.96     5648.44    352.14 o 
 -11   9   2     7932.52     7780.91    527.03 o 
 -10   9   2     8127.54     7646.41    591.69 o 
  -9   9   2     5110.50     4721.57    415.14 o 
  -8   9   2     1289.55     1296.92    100.35 o 
  -7   9   2      637.69      660.25     58.25 o 
  -6   9   2     1018.04      924.72     78.74 o 
  -5   9   2       85.20      123.64     13.44 o 
  -4   9   2     5136.42     5107.44    122.06 o 
  -3   9   2    16627.33    16500.03    544.29 o 
  -2   9   2    29845.73    28897.43   1252.74 o 
  -1   9   2    19415.54    18832.12    588.95 o 
   0   9   2    14471.95    13822.89    367.86 o 
   1   9   2    22185.21    21420.01    818.38 o 
   2   9   2    32613.96    31393.15   1439.32 o 
   3   9   2    34452.18    33381.80   1776.41 o 
   4   9   2    21248.94    21545.10    864.22 o 
   5   9   2     4763.92     4964.11    160.17 o 
   6   9   2     3395.01     3392.70    106.04 o 
   7   9   2     2462.20     2519.61     68.96 o 
   8   9   2      240.15      287.06     22.46 o 
   9   9   2        7.83       64.22     36.92 o 
  10   9   2     1406.23     1562.49    107.42 o 
 -10  10   2     1888.06     1956.89    211.72 o 
  -9  10   2     4531.64     4591.77    474.81 o 
  -8  10   2     5909.04     6061.73    584.30 o 
  -7  10   2     6405.98     7007.97    497.40 o 
  -6  10   2     5628.84     5661.65    309.94 o 
  -5  10   2    11648.19    13118.80    705.72 o 
  -4  10   2    17170.86    18130.29    642.48 o 
  -3  10   2    12519.69    12196.21    371.60 o 
  -2  10   2     7329.81     7121.27    167.98 o 
  -1  10   2      774.80      786.19     42.67 o 
   0  10   2     1375.28     1415.62     32.78 o 
   1  10   2       10.13        0.38     13.55 o 
   2  10   2      467.16      488.75     25.76 o 
   3  10   2     2010.15     1964.48     69.70 o 
   4  10   2     5344.01     5622.49    177.27 o 
   5  10   2     4234.32     4505.04    126.99 o 
   6  10   2     4725.90     4711.67    136.79 o 
   7  10   2     3729.84     4005.60    164.57 o 
   8  10   2     7424.82     7825.96    270.12 o 
   9  10   2     7099.50     7413.96    431.27 o 
  -9  11   2       28.71       92.37     48.83 o 
  -8  11   2      138.94      138.18     50.09 o 
  -7  11   2       68.01       47.24     37.29 o 
  -6  11   2       21.70        9.65     27.83 o 
  -5  11   2      129.62      158.96     16.61 o 
  -4  11   2      130.23      113.67     19.49 o 
  -3  11   2       68.30       74.54     11.59 o 
  -2  11   2       11.79       29.22     12.82 o 
  -1  11   2     1133.18     1143.02     31.23 o 
   0  11   2      679.59      653.78     30.08 o 
   1  11   2      345.02      365.62     25.42 o 
   2  11   2      249.40      241.92     20.74 o 
   3  11   2      142.58      162.03     25.49 o 
   4  11   2      152.41      160.16     19.52 o 
   5  11   2      329.04      322.94     23.73 o 
   6  11   2      159.65      170.09     19.62 o 
   7  11   2       11.89       32.77     14.59 o 
   8  11   2        0.70       25.46     31.45 o 
   9  11   2       47.69       39.57     46.52 o 
  -9  12   2     3154.41     3379.12    296.61 o 
  -8  12   2     3231.32     3584.61    274.17 o 
  -7  12   2     1706.78     1888.29    147.62 o 
  -6  12   2     2156.32     2223.69    156.18 o 
  -5  12   2     4013.28     4262.62    162.14 o 
  -4  12   2     6345.03     6614.75    164.54 o 
  -3  12   2     3959.19     4087.45    105.65 o 
  -2  12   2     1739.37     1791.98     51.04 o 
  -1  12   2       65.83       84.34     14.90 o 
   0  12   2     1286.50     1206.32     44.27 o 
   1  12   2      571.07      575.47     31.69 o 
   2  12   2      149.37      130.21     18.80 o 
   3  12   2      794.84      807.84     45.77 o 
   4  12   2     3902.52     4179.61    208.24 o 
   5  12   2     2602.78     2769.99    195.43 o 
   6  12   2     1065.77     1095.40     52.99 o 
   7  12   2     1416.64     1419.00     77.72 o 
   8  12   2     2331.72     2499.30    190.24 o 
  -8  13   2      564.19      468.47    105.93 o 
  -7  13   2       86.27       44.56     22.07 o 
  -6  13   2        2.92       -7.17     18.45 o 
  -5  13   2       81.49      102.62     10.74 o 
  -4  13   2     1823.36     1936.85     51.24 o 
  -3  13   2     5509.13     5721.74    140.50 o 
  -2  13   2     8600.48     8882.26    269.05 o 
  -1  13   2     8838.02     8613.81    296.96 o 
   0  13   2     7477.64     7085.17    211.23 o 
   1  13   2    12562.75    12054.70    411.54 o 
   2  13   2    16466.54    16336.13    694.11 o 
   3  13   2    14571.56    14793.13    556.54 o 
   4  13   2     8627.18     9057.15    420.51 o 
   5  13   2     2483.61     2915.92    241.12 o 
   6  13   2     1702.49     1763.43     95.48 o 
   7  13   2     1258.55     1354.66    104.49 o 
  -6  14   2     6816.16     7398.42    322.33 o 
  -5  14   2     8670.41     9085.69    398.00 o 
  -4  14   2     7963.31     8462.80    294.20 o 
  -3  14   2     6829.42     6713.26    232.36 o 
  -2  14   2     4902.41     4849.34    149.01 o 
  -1  14   2     3174.33     3089.74    116.56 o 
   0  14   2      729.23      776.37     52.24 o 
   1  14   2       13.64       24.29     22.78 o 
   2  14   2      740.01      702.37     38.37 o 
   3  14   2     1803.74     1823.79     97.86 o 
   4  14   2     2023.11     2104.01    115.64 o 
   5  14   2     3877.41     4471.49    301.56 o 
  -4  15   2      869.49      849.61     93.26 o 
  -3  15   2      393.77      480.67     54.65 o 
  -2  15   2      603.57      641.85     45.44 o 
  -1  15   2     2380.11     2350.47     84.97 o 
   0  15   2     3032.55     3080.27    146.04 o 
   1  15   2     1973.81     1964.82     74.62 o 
   2  15   2     1264.82     1269.17     63.04 o 
   3  15   2      963.32     1010.91     61.89 o 
   4  15   2     1200.87     1282.49    100.39 o 
  -1  16   2       41.43       30.37     78.14 o 
   0  16   2       33.59       77.73     87.78 o 
 -12   1   3     1964.76     1819.96     83.29 o 
 -11   1   3     2181.70     2199.08     82.04 o 
 -10   1   3      706.24      764.14     46.82 o 
  -9   1   3       77.49       80.98     39.97 o 
  -8   1   3      995.90      924.43     53.09 o 
  -7   1   3      582.65      569.26     43.73 o 
  -6   1   3     3711.62     3552.79    236.46 o 
  -5   1   3     5321.88     5156.11    157.81 o 
  -4   1   3    22660.69    23486.31   1013.26 o 
  -3   1   3    33973.77    36136.23   1858.82 o 
  -2   1   3    29780.42    31624.06   1575.76 o 
  -1   1   3    14810.14    15627.25    648.23 o 
   0   1   3    19577.00    21498.92    976.98 o 
   1   1   3    16351.71    16260.68    626.63 o 
   2   1   3    14532.25    13655.87    490.76 o 
   3   1   3     5876.01     5525.56    160.69 o 
   4   1   3     1324.48     1322.18     25.24 o 
   5   1   3       33.09       39.22     10.30 o 
   6   1   3      249.60      308.32     21.87 o 
   7   1   3      315.61      373.30     16.88 o 
   8   1   3     1364.81     1398.55     44.18 o 
   9   1   3     1847.88     1975.21     81.32 o 
  10   1   3     5845.00     6075.34    290.42 o 
  11   1   3     4013.81     4354.19    274.55 o 
  12   1   3     1868.24     2290.28    194.23 o 
 -12   2   3     4620.56     4518.92    211.18 o 
 -11   2   3     9386.09     9438.37    555.67 o 
 -10   2   3    24585.79    18932.80   2749.90 o 
  -9   2   3    27151.48    26028.72   1145.16 o 
  -8   2   3    19026.62    19047.93   1352.20 o 
  -7   2   3    18333.12    17931.29    695.93 o 
  -6   2   3    19738.80    18608.67    722.65 o 
  -5   2   3    22173.27    23560.31   1796.91 o 
  -4   2   3    10595.45    10735.48    430.64 o 
  -3   2   3     1278.24     1396.21     65.62 o 
  -2   2   3      725.36      939.01     48.81 o 
  -1   2   3      699.60      714.27     42.35 o 
   0   2   3     1058.65     1003.40     52.04 o 
   1   2   3    10557.29    10825.46    443.99 o 
   2   2   3    21234.44    20782.59    902.27 o 
   3   2   3    48947.38    48358.10   2222.94 o 
   4   2   3    48899.74    50106.66   2385.17 o 
   5   2   3    36405.45    37187.04   1557.20 o 
   6   2   3    20225.27    20840.59    707.14 o 
   7   2   3    17469.77    17334.48    606.48 o 
   8   2   3    12193.64    12750.28    477.60 o 
   9   2   3     9388.24    10201.09    445.73 o 
  10   2   3     4522.73     4642.65    226.54 o 
  11   2   3     1121.77     1206.88    210.88 o 
 -12   3   3     3645.32     3769.07    299.65 o 
 -11   3   3     4395.65     4223.84    302.84 o 
 -10   3   3      736.43      708.19     53.28 o 
  -9   3   3        2.77       10.41     17.64 o 
  -8   3   3     1077.39      883.65     65.45 o 
  -7   3   3     6189.07     5356.01    226.43 o 
  -6   3   3    10854.64    10413.76    479.40 o 
  -5   3   3    12693.83    13359.64   1139.83 o 
  -4   3   3    19082.88    19593.52   1114.20 o 
  -3   3   3    23082.96    24341.69   1213.56 o 
  -2   3   3    35289.61    38527.05   2091.70 o 
  -1   3   3    49543.63    53279.46   3360.86 o 
   0   3   3    51350.02    53639.77   3427.12 o 
   1   3   3    43374.35    43244.91   2505.81 o 
   2   3   3    16283.32    16188.65    692.32 o 
   3   3   3     2378.42     2124.00     66.06 o 
   4   3   3     2531.64     2411.74     68.85 o 
   5   3   3       82.54       87.15      9.83 o 
   6   3   3      127.32      148.95     23.48 o 
   7   3   3     1542.89     1507.31     60.38 o 
   8   3   3     2566.05     2723.19    101.65 o 
   9   3   3     4640.18     5015.60    169.17 o 
  10   3   3     5709.71     6121.72    255.06 o 
  11   3   3     6498.27     6860.30    319.51 o 
 -12   4   3     1255.77     1240.68     87.26 o 
 -11   4   3     1728.24     1722.54    115.97 o 
 -10   4   3      865.42      825.02    104.33 o 
  -9   4   3      699.33      681.71     63.83 o 
  -8   4   3     3030.91     2634.16    106.55 o 
  -7   4   3     3584.10     3360.41    131.36 o 
  -6   4   3     4195.58     3865.36     75.78 o 
  -5   4   3     1103.86     1200.15     64.68 o 
  -4   4   3       74.22       70.93     12.59 o 
  -3   4   3       90.51      123.31     12.87 o 
  -2   4   3     1459.46     1570.63     67.33 o 
  -1   4   3       84.38       87.89     14.25 o 
   0   4   3     2809.92     2822.76     90.33 o 
   1   4   3     1715.77     1625.88     53.83 o 
   2   4   3     4635.92     4862.18    151.26 o 
   3   4   3     1233.94     1172.45     37.47 o 
   4   4   3     1656.73     1583.79     68.71 o 
   5   4   3     5583.28     5635.86    168.18 o 
   6   4   3     3870.90     3840.26    113.80 o 
   7   4   3     3265.66     3496.47    117.42 o 
   8   4   3      583.74      690.72     36.38 o 
   9   4   3       99.34      107.68     17.51 o 
  10   4   3      378.50      353.17     45.54 o 
  11   4   3      921.85      976.92     54.84 o 
 -12   5   3      434.43      408.16     58.66 o 
 -11   5   3     1710.01     1604.11    228.97 o 
 -10   5   3      215.93      206.93     63.91 o 
  -9   5   3      175.60      141.20     27.87 o 
  -8   5   3     1391.99     1228.80     65.04 o 
  -7   5   3      384.71      354.39     42.83 o 
  -6   5   3      295.51      296.95     35.83 o 
  -5   5   3      832.43      809.62     46.56 o 
  -4   5   3     3547.77     3486.38    132.00 o 
  -3   5   3     9321.91     9315.64    331.47 o 
  -2   5   3     5283.59     4773.32    109.60 o 
  -1   5   3     3793.90     3663.45     92.73 o 
   0   5   3     3808.43     3549.64    107.04 o 
   1   5   3     3648.69     3562.10     86.99 o 
   2   5   3     4705.90     4327.75    123.66 o 
   3   5   3     1470.55     1412.76     50.74 o 
   4   5   3      423.11      519.70     49.90 o 
   5   5   3      178.00      206.04     21.61 o 
   6   5   3      217.67      213.01     20.71 o 
   7   5   3        7.15       70.48     38.92 o 
   8   5   3       82.21       90.69     17.13 o 
   9   5   3     1082.23     1135.06     45.45 o 
  10   5   3     3029.38     3149.94     95.86 o 
  11   5   3     1448.00     1518.26     78.97 o 
 -12   6   3     3443.00     3234.82    282.88 o 
 -11   6   3     6470.47     5769.57    334.07 o 
 -10   6   3     9896.02     8280.39    458.42 o 
  -9   6   3     9219.61     7891.00    355.95 o 
  -8   6   3    11889.94    10454.21    521.58 o 
  -7   6   3    13324.37    12042.22    553.63 o 
  -6   6   3    20021.91    18314.90   1006.94 o 
  -5   6   3    16902.72    16775.65    558.66 o 
  -4   6   3     9531.78     9802.89    629.31 o 
  -3   6   3     1035.95     1104.77     41.90 o 
  -2   6   3      203.78      259.56     20.10 o 
  -1   6   3     1218.72     1167.64     36.70 o 
   0   6   3     5724.56     5357.78    199.82 o 
   1   6   3     9025.03     8574.17    270.69 o 
   2   6   3    15819.49    15385.42    585.57 o 
   3   6   3    17334.34    16576.70    689.88 o 
   4   6   3    17504.84    16375.98    724.88 o 
   5   6   3    22625.06    22276.13    974.56 o 
   6   6   3    12565.56    12341.34    433.82 o 
   7   6   3    13839.79    13917.61    563.03 o 
   8   6   3     6127.96     6469.53    220.43 o 
   9   6   3     4743.78     4980.11    141.37 o 
  10   6   3     2669.47     2761.74     94.47 o 
  11   6   3     1497.32     1594.43    107.36 o 
 -11   7   3     1648.02     1469.99    118.10 o 
 -10   7   3      326.52      381.02     53.02 o 
  -9   7   3       44.65       62.48     32.24 o 
  -8   7   3       67.27       53.32     27.73 o 
  -7   7   3     5362.26     4751.71    215.52 o 
  -6   7   3    14214.54    13101.38    689.51 o 
  -5   7   3    15690.07    16212.37    556.60 o 
  -4   7   3    24287.32    25393.47    996.25 o 
  -3   7   3    11290.61    11082.46    420.97 o 
  -2   7   3    26471.04    25367.98   1280.31 o 
  -1   7   3    34115.37    32894.59   1774.12 o 
   0   7   3    38690.16    37938.64   2093.54 o 
   1   7   3    32034.23    31633.61   1573.43 o 
   2   7   3    13061.13    12831.78    479.18 o 
   3   7   3     5819.27     5484.04    195.87 o 
   4   7   3     5325.21     5238.14    167.33 o 
   5   7   3     2534.36     2403.15     96.51 o 
   6   7   3      890.47      875.02     38.48 o 
   7   7   3     3226.20     3087.60     93.01 o 
   8   7   3     6471.54     6402.31    183.85 o 
   9   7   3     4833.11     4856.33    146.95 o 
  10   7   3     2869.45     3005.53     96.76 o 
 -11   8   3     2857.22     2663.17    194.88 o 
 -10   8   3     3124.20     2602.06    196.97 o 
  -9   8   3     3522.76     3041.80    166.43 o 
  -8   8   3     6516.35     5800.95    284.02 o 
  -7   8   3     9528.55     8557.33    440.94 o 
  -6   8   3     6423.46     5722.05    293.95 o 
  -5   8   3     3445.69     3815.39    212.56 o 
  -4   8   3      537.20      593.72     48.18 o 
  -3   8   3      822.95      829.72     34.62 o 
  -2   8   3     2915.32     2911.66     68.79 o 
  -1   8   3        8.57       12.47     18.95 o 
   0   8   3     2937.25     2869.34     84.65 o 
   1   8   3     8607.67     7626.30    474.68 o 
   2   8   3     9303.75     9242.34    329.37 o 
   3   8   3     6045.77     5825.20    192.46 o 
   4   8   3     5542.80     5458.68    180.03 o 
   5   8   3     8450.39     8155.65    269.59 o 
   6   8   3     7847.66     7397.11    241.09 o 
   7   8   3     4896.95     4998.14    170.23 o 
   8   8   3     2352.87     2375.17     76.60 o 
   9   8   3      497.07      585.32     30.80 o 
  10   8   3     1244.28     1265.02     93.70 o 
 -10   9   3       23.13       12.75     35.92 o 
  -9   9   3        2.15        4.13     42.58 o 
  -8   9   3       39.41       19.26     30.64 o 
  -7   9   3      120.82      123.17     42.04 o 
  -6   9   3       21.75        5.52     33.83 o 
  -5   9   3        0.36       12.37     13.18 o 
  -4   9   3     1140.03     1081.29     67.09 o 
  -3   9   3        2.56       29.97     10.60 o 
  -2   9   3      273.42      318.15     17.42 o 
  -1   9   3      166.63      178.46     15.50 o 
   0   9   3        3.63       41.81     10.24 o 
   1   9   3        2.46       21.37      7.52 o 
   2   9   3       37.76       38.75     17.26 o 
   3   9   3      268.93      287.59     24.67 o 
   4   9   3        3.67       12.82     17.81 o 
   5   9   3       25.31       31.08     19.71 o 
   6   9   3       60.90       74.20     18.69 o 
   7   9   3        9.01       31.61     14.38 o 
   8   9   3        0.73       24.09     12.56 o 
   9   9   3        6.46       33.89     27.79 o 
 -10  10   3     3129.34     2618.34    200.25 o 
  -9  10   3     2863.46     2536.24    259.10 o 
  -8  10   3     5612.43     5480.56    347.11 o 
  -7  10   3     6869.57     6800.49    369.23 o 
  -6  10   3     5388.56     5141.30    282.23 o 
  -5  10   3     3336.50     3646.66    147.45 o 
  -4  10   3      890.67     1074.49     88.01 o 
  -3  10   3      319.17      350.12     22.18 o 
  -2  10   3     1510.38     1452.99     54.42 o 
  -1  10   3       41.50       36.50     11.55 o 
   0  10   3     1472.56     1473.32     72.62 o 
   1  10   3     5149.10     5079.64    152.77 o 
   2  10   3     5652.27     5505.02    197.36 o 
   3  10   3     3240.62     3317.72    107.38 o 
   4  10   3     2507.80     2500.42     89.07 o 
   5  10   3     8603.71     8887.38    321.34 o 
   6  10   3     7992.01     7662.67    268.34 o 
   7  10   3     7429.94     7373.39    254.80 o 
   8  10   3     3055.88     3183.18    112.55 o 
   9  10   3     1045.13     1059.38     91.20 o 
  -9  11   3      231.27      201.40     59.01 o 
  -8  11   3       20.76       68.19     40.59 o 
  -7  11   3     1380.79     1231.71    120.40 o 
  -6  11   3     5511.58     5474.66    316.19 o 
  -5  11   3    10233.55    11804.98    607.07 o 
  -4  11   3    11169.82    11217.48    425.42 o 
  -3  11   3    12885.00    12769.42    412.59 o 
  -2  11   3    17547.13    17175.14    645.53 o 
  -1  11   3    30101.24    28830.41   1254.39 o 
   0  11   3    23187.94    22760.82    833.94 o 
   1  11   3    12999.19    12931.54    474.13 o 
   2  11   3     4071.49     3979.65    134.08 o 
   3  11   3      693.14      713.42     46.51 o 
   4  11   3     3392.00     3380.32    121.98 o 
   5  11   3      923.92     1061.05     58.52 o 
   6  11   3        6.94       22.73     19.78 o 
   7  11   3     1547.34     1520.15     97.17 o 
   8  11   3     3267.03     3450.96    280.24 o 
  -8  12   3     6003.31     5901.13    433.75 o 
  -7  12   3     7316.29     7241.70    469.10 o 
  -6  12   3     6357.08     6202.37    346.23 o 
  -5  12   3     3663.10     4155.13    203.17 o 
  -4  12   3     1123.64     1137.46     41.98 o 
  -3  12   3      261.48      251.58     23.48 o 
  -2  12   3      183.62      177.80     17.34 o 
  -1  12   3       61.80       55.12     18.71 o 
   0  12   3      859.90      884.94     40.70 o 
   1  12   3     2455.48     2248.78     90.36 o 
   2  12   3     4106.26     3992.89    136.42 o 
   3  12   3     6782.20     6649.12    227.20 o 
   4  12   3    10511.07    10552.05    388.37 o 
   5  12   3    10816.49    11430.94    661.85 o 
   6  12   3     9132.77     9955.08    544.30 o 
   7  12   3     5569.43     5518.67    353.24 o 
  -7  13   3      204.21      221.60     69.14 o 
  -6  13   3      262.34      288.84     59.36 o 
  -5  13   3      108.94      107.18     38.71 o 
  -4  13   3      821.50      826.08     32.89 o 
  -3  13   3     2414.16     2332.72     62.01 o 
  -2  13   3     2169.61     2156.79     84.26 o 
  -1  13   3      821.37      876.61     52.52 o 
   0  13   3      850.71      899.54     43.34 o 
   1  13   3     1078.54     1083.33     50.02 o 
   2  13   3      674.96      721.28     68.33 o 
   3  13   3      538.69      567.87     38.41 o 
   4  13   3       97.13      115.23     24.27 o 
   5  13   3       72.31       70.68     26.98 o 
   6  13   3       96.00      122.67     25.61 o 
  -5  14   3      600.81      617.52     46.25 o 
  -4  14   3       33.18       46.37     14.29 o 
  -3  14   3       25.55       24.53     18.83 o 
  -2  14   3      403.58      390.74     39.93 o 
  -1  14   3        3.16        8.23     20.01 o 
   0  14   3      188.98      219.62     27.01 o 
   1  14   3     1390.48     1356.30     66.50 o 
   2  14   3      994.79      972.36     52.76 o 
   3  14   3      222.70      189.57     27.60 o 
   4  14   3      251.23      224.85     36.04 o 
  -3  15   3     4851.07     4808.81    225.62 o 
  -2  15   3     6799.11     6718.83    238.53 o 
  -1  15   3     7700.60     8003.68    308.80 o 
   0  15   3     7300.49     7729.21    302.12 o 
   1  15   3     4592.38     4543.81    213.26 o 
   2  15   3     2147.65     2210.54    109.32 o 
 -11   0   4     9315.27    11199.20   1352.14 o 
 -10   0   4     7771.38     8587.65    699.22 o 
  -9   0   4    12411.04    11838.22   1673.04 o 
  -8   0   4    19063.96    19122.35   1310.16 o 
  -7   0   4    15011.85    15669.45    850.37 o 
  -6   0   4     2493.99     2950.92    167.96 o 
  -5   0   4      185.69      242.28     34.32 o 
  -4   0   4      426.50      497.15     87.16 o 
  -3   0   4     2387.80     2219.36    268.65 o 
  -2   0   4     8453.95     8355.71    548.55 o 
  -1   0   4    46929.52    49818.50   5088.39 o 
   0   0   4    50224.35    55927.64   6403.69 o 
   1   0   4    52365.89    57770.58   6603.44 o 
   2   0   4    30016.60    31627.79   2679.86 o 
   3   0   4    15242.64    14360.64   1583.58 o 
   4   0   4    20839.09    20584.80    969.17 o 
   5   0   4    27319.01    27035.83   1523.84 o 
   6   0   4    18823.76    18892.92    883.94 o 
   7   0   4     7342.89     7642.30    273.62 o 
   8   0   4     1943.92     2013.66    118.15 o 
   9   0   4      154.09      193.49     35.72 o 
  10   0   4        0.85       -9.18     21.91 o 
  11   0   4      187.97      223.29     90.98 o 
 -11   1   4      634.05      797.07     74.59 o 
 -10   1   4     1190.52     1247.15     92.61 o 
  -9   1   4     2029.90     1853.71    141.76 o 
  -8   1   4     6964.74     7252.54    237.36 o 
  -7   1   4    13202.46    13757.26    553.11 o 
  -6   1   4    23223.55    26670.68   1280.49 o 
  -5   1   4    22160.88    24657.68   1255.62 o 
  -4   1   4    18795.95    21137.86    951.86 o 
  -3   1   4    12630.65    13674.56    585.88 o 
  -2   1   4    16918.73    18538.96    845.98 o 
  -1   1   4    16582.00    17102.34    758.37 o 
   0   1   4     6707.07     6863.49    269.54 o 
   1   1   4     2337.97     2628.17    111.88 o 
   2   1   4     2065.98     2084.28    101.30 o 
   3   1   4      174.26      214.90     32.87 o 
   4   1   4      173.90      224.79     11.80 o 
   5   1   4     6045.66     5945.06    156.89 o 
   6   1   4    10075.80    10149.60    308.47 o 
   7   1   4    10571.39    10436.25    307.21 o 
   8   1   4     9609.84     9943.43    280.66 o 
   9   1   4     5637.51     5859.57    167.68 o 
  10   1   4     4176.36     4148.85    189.42 o 
  11   1   4     4341.54     4617.70    348.32 o 
 -12   2   4       93.08      103.44     64.23 o 
 -11   2   4      162.17      149.14     37.52 o 
 -10   2   4      662.91      637.42     83.15 o 
  -9   2   4      323.35      335.85     21.27 o 
  -8   2   4      261.83      271.57     23.97 o 
  -7   2   4      456.06      546.90     31.73 o 
  -6   2   4      260.40      335.04     31.73 o 
  -5   2   4      302.46      307.98     35.14 o 
  -4   2   4        8.92       26.48     17.11 o 
  -3   2   4      948.84     1092.05     52.00 o 
  -2   2   4     2912.51     3423.44    139.13 o 
  -1   2   4      395.47      456.29     43.65 o 
   0   2   4      420.60      517.49     40.41 o 
   1   2   4      118.41      187.75     28.29 o 
   2   2   4     1267.18     1215.51     71.56 o 
   3   2   4     3236.86     3203.53    147.88 o 
   4   2   4      699.29      741.38     29.24 o 
   5   2   4      707.72      643.62     41.08 o 
   6   2   4       13.91       50.31     12.20 o 
   7   2   4       93.67      122.32     15.51 o 
   8   2   4       42.83       53.03     14.63 o 
   9   2   4       87.65       87.10     32.05 o 
  10   2   4        4.26       20.07     23.76 o 
  11   2   4      103.73      109.04     60.93 o 
 -12   3   4      114.86       86.73     40.90 o 
 -11   3   4      583.51      459.00    213.98 o 
 -10   3   4      455.72      391.18     61.34 o 
  -9   3   4       76.87      102.97     20.86 o 
  -8   3   4     2142.10     1915.58    106.46 o 
  -7   3   4     5814.03     6035.42    298.71 o 
  -6   3   4    13026.57    14568.23   1401.99 o 
  -5   3   4    10335.72    11547.35    476.93 o 
  -4   3   4     5206.90     5635.50    179.48 o 
  -3   3   4     5140.63     5718.16    190.84 o 
  -2   3   4    11431.40    13030.09    551.08 o 
  -1   3   4    11889.11    13051.15    531.76 o 
   0   3   4     3942.78     4046.43    153.72 o 
   1   3   4      179.30      314.71     38.79 o 
   2   3   4       43.42      107.68     30.14 o 
   3   3   4      137.99      116.55     23.84 o 
   4   3   4      116.87      120.57     13.82 o 
   5   3   4     2460.18     2343.03     69.34 o 
   6   3   4     3793.81     3661.54     94.29 o 
   7   3   4     4556.34     4520.93    213.88 o 
   8   3   4     3408.42     3648.65    130.82 o 
   9   3   4      841.07      907.54     62.19 o 
  10   3   4     1161.26     1230.91     58.45 o 
  11   3   4     2463.36     2726.96    262.11 o 
 -12   4   4     9985.29    10258.35   1113.11 o 
 -11   4   4     8024.17     7647.40   1126.36 o 
 -10   4   4     8473.21     8435.81    592.62 o 
  -9   4   4     9479.94     9051.88    540.97 o 
  -8   4   4    12522.14    10583.82    948.25 o 
  -7   4   4     9495.32    10060.56    647.92 o 
  -6   4   4      748.13      944.52     70.40 o 
  -5   4   4      224.78      241.86     18.88 o 
  -4   4   4     1370.99     1418.39     61.32 o 
  -3   4   4     2063.10     2198.02     75.31 o 
  -2   4   4     6576.74     7380.61    273.79 o 
  -1   4   4    17377.60    19124.83    858.57 o 
   0   4   4    24424.29    25879.96   1373.56 o 
   1   4   4    27277.23    26767.20   1420.52 o 
   2   4   4    23675.86    23686.46   1233.91 o 
   3   4   4    27095.10    26358.42   1152.37 o 
   4   4   4    23030.26    17753.00   1841.40 o 
   5   4   4    30347.78    28191.38   1160.08 o 
   6   4   4    10751.05    10704.03    424.44 o 
   7   4   4     5230.88     5350.22    207.83 o 
   8   4   4      591.74      631.79     38.43 o 
   9   4   4       75.84       69.05     26.33 o 
  10   4   4        1.43       22.26     23.45 o 
 -12   5   4       47.64      139.05     44.75 o 
 -11   5   4      110.47       73.51     56.92 o 
 -10   5   4      776.95      715.21     85.98 o 
  -9   5   4     4526.08     4653.61    349.13 o 
  -8   5   4     6326.55     6250.41    331.42 o 
  -7   5   4    12497.12    11635.98    550.66 o 
  -6   5   4    21333.53    22920.35   1412.93 o 
  -5   5   4    26484.49    28221.00   1376.43 o 
  -4   5   4    43188.96    44430.80   2495.47 o 
  -3   5   4    30196.28    32145.32   1759.75 o 
  -2   5   4    24439.11    25703.67   1373.75 o 
  -1   5   4    12548.66    12781.95    532.09 o 
   0   5   4     4264.78     3990.20    170.06 o 
   1   5   4     1148.46     1162.41     97.19 o 
   2   5   4     1409.87     1482.54     81.00 o 
   3   5   4        7.50       16.55     15.70 o 
   4   5   4     2655.70     2701.81     93.63 o 
   5   5   4     5189.73     4943.08    221.64 o 
   6   5   4     7598.16     7343.07    268.43 o 
   7   5   4     6553.11     6223.49    226.30 o 
   8   5   4     8522.37     8806.34    389.55 o 
   9   5   4    11716.83    11967.27    474.44 o 
  10   5   4     7982.14     8485.20    318.58 o 
 -11   6   4     3430.03     3344.19    519.99 o 
 -10   6   4     5321.60     4872.39    478.72 o 
  -9   6   4     2996.07     2721.02    179.54 o 
  -8   6   4      952.07      727.19     76.21 o 
  -7   6   4      190.66      210.11     49.29 o 
  -6   6   4      135.08      125.34     22.65 o 
  -5   6   4       60.01       72.49     12.17 o 
  -4   6   4      416.36      477.06     32.32 o 
  -3   6   4     2566.91     2728.28    113.98 o 
  -2   6   4     3437.83     3381.12    127.31 o 
  -1   6   4     3120.42     2872.40     89.49 o 
   0   6   4     3070.37     2903.33     75.89 o 
   1   6   4     2649.64     2451.81     82.51 o 
   2   6   4    10410.96     9466.99    337.92 o 
   3   6   4    10562.24    10501.97    428.21 o 
   4   6   4     6060.70     5887.31    240.77 o 
   5   6   4     2167.29     2039.05     77.48 o 
   6   6   4     1731.03     1599.49     68.93 o 
   7   6   4     1184.02     1160.20     58.93 o 
   8   6   4     1339.02     1414.00     66.23 o 
   9   6   4      301.44      303.27     40.23 o 
  10   6   4      637.98      661.05     47.58 o 
 -11   7   4      154.32      136.36     58.68 o 
 -10   7   4       98.37       59.76     35.21 o 
  -9   7   4       34.02       12.20     33.44 o 
  -8   7   4      190.83      155.43     38.15 o 
  -7   7   4     1212.87     1070.69     76.32 o 
  -6   7   4     1576.89     1637.74     89.20 o 
  -5   7   4      215.08      283.19     23.34 o 
  -4   7   4      127.02      130.75     26.29 o 
  -3   7   4       80.61      114.15     20.26 o 
  -2   7   4     3000.78     2750.04    152.97 o 
  -1   7   4     2149.25     1952.17     62.39 o 
   0   7   4     1142.07     1211.44     53.14 o 
   1   7   4       27.34       64.88     16.08 o 
   2   7   4      188.89      170.86     19.82 o 
   3   7   4       11.90       37.92     20.75 o 
   4   7   4      117.23      148.06     26.78 o 
   5   7   4        5.31       25.63     20.08 o 
   6   7   4      353.18      353.17     35.13 o 
   7   7   4      593.79      557.57     56.68 o 
   8   7   4      338.51      292.58     72.41 o 
   9   7   4      191.26      217.24     27.99 o 
 -10   8   4     6492.50     6118.81    366.94 o 
  -9   8   4     5161.70     4868.82    286.84 o 
  -8   8   4     3863.80     3629.17    203.42 o 
  -7   8   4     1804.01     1661.57    114.07 o 
  -6   8   4      551.01      641.67     70.84 o 
  -5   8   4        8.22        6.81     10.02 o 
  -4   8   4      248.38      248.20     31.53 o 
  -3   8   4     1459.49     1494.76     86.80 o 
  -2   8   4     2644.46     2633.46     98.86 o 
  -1   8   4     8438.84     7933.18    261.49 o 
   0   8   4    13871.50    13312.24    554.50 o 
   1   8   4    12001.28    11262.45    375.58 o 
   2   8   4    16264.17    15138.68    694.25 o 
   3   8   4    14492.27    13433.67    603.62 o 
   4   8   4    10179.11     9525.58    469.37 o 
   5   8   4     6722.61     6279.11    227.38 o 
   6   8   4     2907.74     2683.39    109.85 o 
   7   8   4     2455.37     2242.36    106.14 o 
   8   8   4     1364.38     1207.89     54.02 o 
   9   8   4      898.86      869.91     42.00 o 
 -10   9   4     1156.82     1220.12    111.10 o 
  -9   9   4     4870.36     4498.42    271.15 o 
  -8   9   4     7197.36     6532.01    397.89 o 
  -7   9   4     8963.99     7975.55    489.96 o 
  -6   9   4    13950.76    14434.45    686.81 o 
  -5   9   4    17155.54    17961.86    694.44 o 
  -4   9   4    28674.90    27819.61   1282.37 o 
  -3   9   4    22379.55    21903.51    977.16 o 
  -2   9   4    11131.77    10706.16    387.48 o 
  -1   9   4     6921.40     6672.65    237.73 o 
   0   9   4     3477.44     3290.06    117.44 o 
   1   9   4     3483.74     3258.85    148.53 o 
   2   9   4     3946.58     4019.62    153.93 o 
   3   9   4       12.56        4.57     27.43 o 
   4   9   4     3073.41     2956.04    132.20 o 
   5   9   4     6860.52     6635.68    253.63 o 
   6   9   4     6275.97     5929.24    247.07 o 
   7   9   4     4762.97     4641.90    181.55 o 
   8   9   4     5964.97     5598.57    240.53 o 
  -9  10   4     3548.23     3394.70    243.32 o 
  -8  10   4     2388.66     2148.70    178.86 o 
  -7  10   4     2079.56     1973.08    163.56 o 
  -6  10   4      475.63      548.18     65.93 o 
  -5  10   4      758.81      707.09     59.14 o 
  -4  10   4       33.00       10.86     18.37 o 
  -3  10   4     2204.36     2213.88     69.48 o 
  -2  10   4     6299.28     6093.04    181.46 o 
  -1  10   4     7259.44     7058.15    206.30 o 
   0  10   4     5191.93     5178.51    137.36 o 
   1  10   4     7227.19     6625.49    223.09 o 
   2  10   4     9005.16     8874.82    394.59 o 
   3  10   4    11600.76    11033.20    423.12 o 
   4  10   4     5969.20     5852.89    210.97 o 
   5  10   4     4849.97     4850.29    178.14 o 
   6  10   4     2737.08     2714.56    103.12 o 
   7  10   4     1897.36     1970.01     75.28 o 
   8  10   4     1571.07     1566.92     99.74 o 
  -8  11   4      272.19      298.59     61.20 o 
  -7  11   4      270.43      224.19     55.85 o 
  -6  11   4      195.55      223.95     44.48 o 
  -5  11   4      665.64      695.71     53.19 o 
  -4  11   4       86.79       88.19     16.60 o 
  -3  11   4      105.70      119.62     19.43 o 
  -2  11   4       64.90       70.48     19.45 o 
  -1  11   4      274.66      288.26     23.34 o 
   0  11   4      136.59      148.83     18.07 o 
   1  11   4       60.17       70.05     16.88 o 
   2  11   4       12.81       14.17     21.46 o 
   3  11   4       22.21       67.89     26.84 o 
   4  11   4       13.84       25.10     24.56 o 
   5  11   4      112.74      134.32     39.19 o 
   6  11   4      151.13      178.80     27.53 o 
   7  11   4      185.65      160.27     26.27 o 
  -7  12   4      504.35      492.55     67.65 o 
  -6  12   4      106.90      135.62     42.43 o 
  -5  12   4      587.03      566.98     70.47 o 
  -4  12   4       25.42       44.14     24.11 o 
  -3  12   4      696.56      626.40     30.76 o 
  -2  12   4     1705.27     1600.75     59.04 o 
  -1  12   4     2369.75     2221.00     79.95 o 
   0  12   4     1722.41     1663.61     57.00 o 
   1  12   4     2062.28     1980.95     86.43 o 
   2  12   4     3089.02     3095.02    151.48 o 
   3  12   4     6932.38     6507.79    262.28 o 
   4  12   4     2773.28     2767.32    127.48 o 
   5  12   4     1507.99     1590.31    134.96 o 
   6  12   4      322.11      464.84     74.07 o 
  -6  13   4     5466.34     5289.27    322.71 o 
  -5  13   4     6389.86     6295.53    393.00 o 
  -4  13   4     9949.98    10451.33    426.13 o 
  -3  13   4    10089.87    10127.56    316.57 o 
  -2  13   4     7393.90     7080.94    238.09 o 
  -1  13   4     5196.95     4627.73    210.48 o 
   0  13   4     3032.00     2748.12    126.13 o 
   1  13   4     1860.34     1773.94    110.76 o 
   2  13   4     1101.79     1094.21     66.80 o 
   3  13   4      221.92      195.95     30.53 o 
   4  13   4     1355.32     1303.69     79.88 o 
  -4  14   4       46.94      104.71     27.66 o 
  -3  14   4      946.19      951.13     44.24 o 
  -2  14   4     2119.67     2029.00     69.36 o 
  -1  14   4     5198.68     4978.64    288.79 o 
   0  14   4     6213.65     5945.76    221.93 o 
   1  14   4     7483.08     7352.05    286.64 o 
   2  14   4     8255.80     8215.19    388.07 o 
 -11   1   5     1141.02     1102.72    179.90 o 
 -10   1   5     5657.10     5525.97    219.45 o 
  -9   1   5     6973.84     7500.89    394.81 o 
  -8   1   5     7217.95     8821.26    723.43 o 
  -7   1   5     6932.09     8073.62    717.93 o 
  -6   1   5     7679.20     8217.74    324.04 o 
  -5   1   5    12333.16    13256.77    595.27 o 
  -4   1   5    13400.38    14728.15    622.69 o 
  -3   1   5     6640.04     7168.91    322.23 o 
  -2   1   5       80.56       88.89     46.06 o 
  -1   1   5      283.02      343.82     50.67 o 
   0   1   5      146.99      218.51     38.26 o 
   1   1   5      160.21      187.94     36.61 o 
   2   1   5      446.94      557.34     52.99 o 
   3   1   5    11751.84    11771.32    544.38 o 
   4   1   5     6356.66     5502.06    225.05 o 
   5   1   5     7619.87     7002.29    198.92 o 
   6   1   5     4169.56     4001.82    103.13 o 
   7   1   5     4504.47     4214.00    151.36 o 
   8   1   5     6668.76     6630.15    178.05 o 
   9   1   5     5256.42     5058.47    151.40 o 
  10   1   5     2332.68     2367.57    234.00 o 
 -11   2   5     5831.23     5998.71    617.72 o 
 -10   2   5     4987.78     5017.48    468.31 o 
  -9   2   5      847.00      863.19     57.41 o 
  -8   2   5      326.51      368.40     25.99 o 
  -7   2   5      771.62      877.46     67.34 o 
  -6   2   5     1055.54     1151.49     46.18 o 
  -5   2   5     1835.66     2100.21     94.14 o 
  -4   2   5    13483.42    15039.67    684.11 o 
  -3   2   5    33238.13    38104.69   2600.41 o 
  -2   2   5    29325.87    33099.07   2108.51 o 
  -1   2   5    29299.95    32236.66   1940.07 o 
   0   2   5    26002.65    27880.17   1615.30 o 
   1   2   5    28611.00    30548.23   1929.62 o 
   2   2   5    32058.88    34667.33   2193.02 o 
   3   2   5    23465.99    23477.44   1466.09 o 
   4   2   5     4018.96     3516.91    150.20 o 
   5   2   5      955.85      842.03     33.03 o 
   6   2   5       82.26      105.82     11.91 o 
   7   2   5      179.30      205.67     14.07 o 
   8   2   5       39.51       51.92     15.63 o 
   9   2   5     2257.87     2209.15     91.79 o 
  10   2   5     5174.07     5237.47    205.52 o 
 -11   3   5     4068.45     4458.82    313.57 o 
 -10   3   5     7928.65     9032.13    641.10 o 
  -9   3   5    12684.31    12387.39    801.60 o 
  -8   3   5    14272.55    15480.28   1182.55 o 
  -7   3   5    11976.08    13607.91   1533.09 o 
  -6   3   5    14577.19    15282.92    590.33 o 
  -5   3   5     8362.84     9237.49    345.66 o 
  -4   3   5    15452.87    17412.62    840.45 o 
  -3   3   5    10397.69    11293.03    507.73 o 
  -2   3   5     5735.04     6224.55    288.91 o 
  -1   3   5      471.40      711.99     53.23 o 
   0   3   5      246.72      303.72     47.72 o 
   1   3   5     2715.12     2959.60    149.55 o 
   2   3   5     8998.45     9251.39    429.74 o 
   3   3   5    12017.46    12061.87    633.30 o 
   4   3   5    11173.72    11045.16    325.05 o 
   5   3   5     6583.00     5785.63    213.96 o 
   6   3   5     9342.81     8727.80    284.70 o 
   7   3   5     9901.89     9725.98    281.78 o 
   8   3   5     9091.99     8991.65    389.41 o 
   9   3   5     8173.29     8292.70    443.16 o 
 -11   4   5       46.00       34.27     59.35 o 
 -10   4   5       21.66       32.46     33.00 o 
  -9   4   5      370.29      457.71     55.34 o 
  -8   4   5      197.24      213.47     21.83 o 
  -7   4   5        6.55       55.80     22.23 o 
  -6   4   5      150.06      205.89     21.57 o 
  -5   4   5     2572.73     2836.91     91.03 o 
  -4   4   5     1284.93     1439.58     63.65 o 
  -3   4   5     1578.49     1689.14     92.73 o 
  -2   4   5     2450.54     2853.66    120.38 o 
  -1   4   5     3645.47     4143.36    175.07 o 
   0   4   5     6265.66     6850.09    343.62 o 
   1   4   5     2481.11     2631.17    146.61 o 
   2   4   5      579.83      720.05     60.05 o 
   3   4   5      624.45      606.33     45.04 o 
   4   4   5     1592.25     1174.15    149.70 o 
   5   4   5     1194.92     1033.55     55.45 o 
   6   4   5      117.41       98.45     12.46 o 
   7   4   5       35.17       58.37     22.87 o 
   8   4   5      834.10      827.41     50.09 o 
   9   4   5      151.41      191.35     28.54 o 
 -11   5   5      230.99      331.34     91.50 o 
 -10   5   5     2069.23     2320.32    259.45 o 
  -9   5   5     3045.56     3227.42    224.24 o 
  -8   5   5     2727.67     2530.07    222.37 o 
  -7   5   5      684.12      678.41     44.28 o 
  -6   5   5     1246.71     1323.54     45.29 o 
  -5   5   5     1472.92     1579.20     56.02 o 
  -4   5   5     5730.27     6149.69    215.81 o 
  -3   5   5     1019.41     1092.58     56.41 o 
  -2   5   5       76.94       76.78     26.82 o 
  -1   5   5       35.67       45.29     34.97 o 
   0   5   5        9.71       23.64     24.06 o 
   1   5   5      273.78      274.57     39.34 o 
   2   5   5      144.09      191.53     34.59 o 
   3   5   5     3044.56     3158.87    135.95 o 
   4   5   5     3464.23     3353.61    121.88 o 
   5   5   5     1441.46     1390.95     76.03 o 
   6   5   5      693.91      641.26     42.56 o 
   7   5   5      849.98      787.12     47.92 o 
   8   5   5     2206.07     2131.26    105.45 o 
   9   5   5     2888.54     2966.68    142.41 o 
 -10   6   5     2277.83     2340.06    262.70 o 
  -9   6   5     1581.74     1620.55    132.60 o 
  -8   6   5      126.49      205.83     44.82 o 
  -7   6   5       18.14       31.45     10.88 o 
  -6   6   5      479.81      510.54     29.10 o 
  -5   6   5     4121.55     4441.89    173.11 o 
  -4   6   5     9909.24    10874.89    446.15 o 
  -3   6   5    22209.86    23986.71   1158.08 o 
  -2   6   5    20868.96    21626.05   1079.71 o 
  -1   6   5    16601.58    17456.59    869.34 o 
   0   6   5    15601.98    16036.11    760.37 o 
   1   6   5    13435.01    13492.94    804.99 o 
   2   6   5    14006.62    13876.09    657.77 o 
   3   6   5    10780.28     9727.29    575.19 o 
   4   6   5     3957.54     4063.43    199.56 o 
   5   6   5     1856.15     1724.98    111.40 o 
   6   6   5      151.42      158.73     32.84 o 
   7   6   5      121.57      129.49     25.71 o 
   8   6   5      327.98      298.68     32.84 o 
   9   6   5     1106.66     1169.77     88.50 o 
 -10   7   5     5882.99     5998.29    376.64 o 
  -9   7   5     9855.55     9967.78    589.90 o 
  -8   7   5    12103.08    12126.46    782.82 o 
  -7   7   5    16126.81    16153.98    967.01 o 
  -6   7   5    15429.16    15261.22    645.68 o 
  -5   7   5     9011.06     9960.01    481.23 o 
  -4   7   5     6881.84     7487.72    289.09 o 
  -3   7   5     8036.01     8520.03    287.50 o 
  -2   7   5     5289.16     5550.56    182.83 o 
  -1   7   5     1130.47     1120.85     72.58 o 
   0   7   5       28.20       35.43     15.49 o 
   1   7   5     3411.05     3246.05    107.58 o 
   2   7   5     5552.77     5311.67    262.77 o 
   3   7   5     9006.24     8899.09    385.61 o 
   4   7   5     8429.89     8145.72    343.16 o 
   5   7   5    11021.58    10104.32    429.69 o 
   6   7   5    13847.90    12626.68    575.84 o 
   7   7   5    13279.21    12476.20    535.09 o 
   8   7   5     7359.93     7026.42    302.98 o 
  -9   8   5      705.45      709.48    156.60 o 
  -8   8   5      233.17      251.45     52.85 o 
  -7   8   5        6.55        3.27     38.47 o 
  -6   8   5      896.10      928.99     72.09 o 
  -5   8   5     3407.05     3682.84    161.87 o 
  -4   8   5     3254.13     3392.23    158.31 o 
  -3   8   5     3868.60     3963.81    235.56 o 
  -2   8   5     6049.03     5966.75    277.44 o 
  -1   8   5    10860.14    11017.42    503.88 o 
   0   8   5    14065.02    13072.48    565.03 o 
   1   8   5     8099.78     7316.64    271.42 o 
   2   8   5     2002.94     1617.49    227.54 o 
   3   8   5     1573.36     1543.69     87.14 o 
   4   8   5     1733.95     1659.57     89.62 o 
   5   8   5     1284.02     1288.12     78.90 o 
   6   8   5      275.43      229.76     34.82 o 
   7   8   5       59.95       50.14     25.28 o 
   8   8   5      466.04      520.03    160.67 o 
  -9   9   5       63.12       55.25     44.39 o 
  -8   9   5       17.98       25.20     50.15 o 
  -7   9   5       24.47       71.66     39.66 o 
  -6   9   5        3.61        6.37     14.90 o 
  -5   9   5      133.73      152.65     38.39 o 
  -4   9   5      153.56      178.33     39.73 o 
  -3   9   5       19.45       62.49     25.83 o 
  -2   9   5       21.04       25.09     18.46 o 
  -1   9   5      137.78      123.22     19.49 o 
   0   9   5      212.05      211.29     20.76 o 
   1   9   5       72.99       82.45     22.63 o 
   2   9   5      156.26      160.66     37.50 o 
   3   9   5       64.21       70.63     33.43 o 
   4   9   5      111.01      113.55     40.89 o 
   5   9   5       79.93       92.14     31.40 o 
   6   9   5       46.43       99.20     33.53 o 
   7   9   5        4.04        3.87     27.33 o 
  -8  10   5      113.74      110.13     47.92 o 
  -7  10   5       49.37       25.36     40.56 o 
  -6  10   5      969.62      900.51    112.09 o 
  -5  10   5     2698.90     2800.22    194.51 o 
  -4  10   5     2114.31     2301.73    207.56 o 
  -3  10   5     3286.19     3039.99    212.53 o 
  -2  10   5     4905.78     4494.75    275.21 o 
  -1  10   5     6071.57     5713.52    228.45 o 
   0  10   5     8159.46     7408.75    294.18 o 
   1  10   5     6592.83     5735.39    337.45 o 
   2  10   5     3987.13     3975.70    207.40 o 
   3  10   5     3074.58     2983.19    149.76 o 
   4  10   5     2148.27     2103.29    110.33 o 
   5  10   5     1737.99     1712.20     96.34 o 
   6  10   5      325.34      280.04     41.81 o 
  -7  11   5    10251.19     9714.39    957.16 o 
  -6  11   5    13683.25    12507.86    902.09 o 
  -5  11   5     6361.59     6755.63    376.01 o 
  -4  11   5     5452.03     5234.75    233.18 o 
  -3  11   5     4588.46     4314.14    180.89 o 
  -2  11   5     2565.12     2501.82     95.39 o 
  -1  11   5      599.65      557.44     32.23 o 
   0  11   5      309.54      232.83     32.28 o 
   1  11   5     2884.90     2768.41    141.98 o 
   2  11   5     4073.41     3685.62    216.46 o 
   3  11   5     3792.28     3678.62    161.56 o 
   4  11   5     3598.17     3641.12    161.43 o 
   5  11   5     5421.15     5381.54    234.30 o 
  -6  12   5      805.47      788.45     86.42 o 
  -5  12   5     2139.58     1992.63    186.00 o 
  -4  12   5     3864.82     4119.35    196.88 o 
  -3  12   5     5744.44     5765.06    198.56 o 
  -2  12   5     4959.58     4685.10    170.34 o 
  -1  12   5     7880.33     7208.96    262.77 o 
   0  12   5     8266.31     7701.78    361.44 o 
   1  12   5     7846.10     7457.72    358.56 o 
   2  12   5     5479.51     5411.05    224.58 o 
   3  12   5     5171.91     4778.66    216.50 o 
   4  12   5     2530.13     2385.64    140.21 o 
  -4  13   5      690.36      683.13     67.60 o 
  -3  13   5      500.40      528.17     33.82 o 
  -2  13   5        5.35       10.98     15.12 o 
  -1  13   5       14.02      -11.27     22.85 o 
   0  13   5      144.73      120.93     31.33 o 
   1  13   5       72.92       70.84     28.36 o 
   2  13   5      231.05      260.23     41.11 o 
 -10   0   6        7.98       22.03     23.40 o 
  -9   0   6      427.08      767.48    286.99 o 
  -8   0   6     3722.68     3910.34    726.72 o 
  -7   0   6     6978.99     7043.19    345.48 o 
  -6   0   6    25818.90    26883.57   2188.38 o 
  -5   0   6    23884.19    24894.68   1878.71 o 
  -4   0   6    18065.97    19274.37   1362.87 o 
  -3   0   6    18931.67    20684.24   1774.54 o 
  -2   0   6    23854.74    27664.88   3183.42 o 
  -1   0   6    27478.24    30818.00   3106.91 o 
   0   0   6    18328.86    20459.29   1679.74 o 
   1   0   6     7491.66     8146.98    751.58 o 
   2   0   6      236.95      325.22    108.82 o 
   3   0   6      820.60      702.57     98.76 o 
   4   0   6        7.44       20.47     31.83 o 
   5   0   6       87.39       82.17     17.97 o 
   6   0   6     1358.09     1214.25    108.93 o 
   7   0   6     9038.68     7970.90    476.14 o 
   8   0   6     6782.38     6143.55    390.27 o 
 -10   1   6     5246.21     4941.29    167.70 o 
  -9   1   6     6330.15     8286.42   1230.11 o 
  -8   1   6     7434.42     9058.15    912.21 o 
  -7   1   6     5213.11     5372.21    196.42 o 
  -6   1   6     4212.79     4283.28    163.66 o 
  -5   1   6      688.83      719.76     52.08 o 
  -4   1   6       48.86       84.63     33.55 o 
  -3   1   6      103.87      167.34     34.80 o 
  -2   1   6      359.61      381.66     62.80 o 
  -1   1   6      905.94     1049.99     84.32 o 
   0   1   6     4914.70     5248.51    271.88 o 
   1   1   6    13298.13    14373.01    770.68 o 
   2   1   6     9791.26    10422.38    544.46 o 
   3   1   6    11747.52    12180.46    650.17 o 
   4   1   6    11471.62     9725.43    574.08 o 
   5   1   6    12040.96    10048.21    431.78 o 
   6   1   6     8204.94     6873.19    356.41 o 
   7   1   6     3427.84     3023.35    180.45 o 
   8   1   6      624.81      571.82     59.32 o 
 -10   2   6        0.37        9.98     32.75 o 
  -9   2   6      102.24      113.06     30.19 o 
  -8   2   6       52.52       80.73     19.35 o 
  -7   2   6      445.86      483.95     41.22 o 
  -6   2   6       41.86       70.04     26.69 o 
  -5   2   6     1216.33     1329.90     72.54 o 
  -4   2   6     1012.19     1123.80     69.08 o 
  -3   2   6     1383.84     1535.99     88.90 o 
  -2   2   6      696.74      731.46     72.01 o 
  -1   2   6       60.72       88.44     34.83 o 
   0   2   6      191.23      240.86     46.29 o 
   1   2   6      128.36      167.89     44.70 o 
   2   2   6      975.94     1081.58     87.52 o 
   3   2   6        8.37       32.95     45.77 o 
   4   2   6       55.37       69.48     13.60 o 
   5   2   6      213.03      165.21     21.83 o 
   6   2   6      203.52      197.89     22.41 o 
   7   2   6       12.46       32.62     16.89 o 
   8   2   6      131.53      143.07     23.83 o 
 -10   3   6     1466.89     1869.20    239.16 o 
  -9   3   6     2081.30     1932.45     80.48 o 
  -8   3   6     3769.05     3753.14    240.15 o 
  -7   3   6     3719.65     3747.35    152.04 o 
  -6   3   6     3071.96     3213.72    146.65 o 
  -5   3   6      103.23       84.80     22.28 o 
  -4   3   6        6.55       24.35     23.68 o 
  -3   3   6       10.60       21.58     25.11 o 
  -2   3   6       70.85      116.98     32.00 o 
  -1   3   6      509.97      502.09     53.20 o 
   0   3   6     4264.42     4672.32    265.70 o 
   1   3   6     9432.00    10285.44    526.47 o 
   2   3   6     3168.34     3195.01    182.11 o 
   3   3   6     2804.96     2972.17    176.81 o 
   4   3   6     2276.56     1880.24    145.56 o 
   5   3   6     4890.60     3478.13    309.76 o 
   6   3   6     4416.46     3632.84    194.34 o 
   7   3   6     1898.17     1776.17    154.01 o 
   8   3   6      106.77      179.63     31.92 o 
 -10   4   6      135.36      150.35     47.85 o 
  -9   4   6     1039.01     1248.48    105.61 o 
  -8   4   6     2639.18     2547.32    163.51 o 
  -7   4   6     6935.96     6682.34    210.75 o 
  -6   4   6    13276.38    13280.28    542.33 o 
  -5   4   6    19369.56    19724.21    977.72 o 
  -4   4   6    12272.25    12816.75    594.91 o 
  -3   4   6    14661.81    15712.08    954.99 o 
  -2   4   6    16837.25    18273.65    950.07 o 
  -1   4   6    16926.28    19131.19   1118.07 o 
   0   4   6    17631.25    19412.46   1081.42 o 
   1   4   6     6585.03     6955.98    405.58 o 
   2   4   6     2706.72     2807.80    165.08 o 
   3   4   6      656.94      780.10     79.55 o 
   4   4   6       36.26       51.11     11.89 o 
   5   4   6      134.74       97.35     22.96 o 
   6   4   6     2697.41     2412.74    113.02 o 
   7   4   6     6406.08     5920.35    341.23 o 
   8   4   6     6602.75     6140.44    278.89 o 
 -10   5   6     8021.23     8527.96    704.47 o 
  -9   5   6     9742.07    10803.29    821.12 o 
  -8   5   6     9286.22    10424.82    428.68 o 
  -7   5   6     6411.98     6378.68    204.09 o 
  -6   5   6     6234.11     6424.74    275.42 o 
  -5   5   6     3274.17     3155.87    155.44 o 
  -4   5   6      430.57      488.22     45.52 o 
  -3   5   6     1234.99     1364.09     75.25 o 
  -2   5   6     2463.95     2449.52    130.95 o 
  -1   5   6     4422.55     4833.34    232.12 o 
   0   5   6     5497.10     6082.36    297.40 o 
   1   5   6    10682.94    11567.85    711.04 o 
   2   5   6    12756.87    13379.71    774.12 o 
   3   5   6    14340.57    15440.97    743.30 o 
   4   5   6    14326.73     9877.29   1856.57 o 
   5   5   6    10697.61    10023.62    455.14 o 
   6   5   6     7311.57     6392.37    373.97 o 
   7   5   6     4353.73     3964.12    244.00 o 
  -9   6   6     1005.47     1053.33    114.19 o 
  -8   6   6     2470.85     2694.68    207.79 o 
  -7   6   6     1735.20     1588.49     44.65 o 
  -6   6   6     1240.64     1275.23     46.54 o 
  -5   6   6     2034.40     2165.33     77.42 o 
  -4   6   6     3935.66     4173.33    176.11 o 
  -3   6   6     4877.05     5167.25    211.63 o 
  -2   6   6     4289.95     4468.87    197.85 o 
  -1   6   6     2882.74     3071.07    189.35 o 
   0   6   6     1607.84     1830.33    128.05 o 
   1   6   6     3635.24     3864.79    203.84 o 
   2   6   6     2002.18     2157.53    180.61 o 
   3   6   6      130.58      178.18     33.52 o 
   4   6   6      750.66      843.10     59.21 o 
   5   6   6      622.42      647.49    100.80 o 
   6   6   6      571.14      584.95     65.19 o 
   7   6   6      223.74      157.60     49.42 o 
  -9   7   6      180.55      200.79     55.66 o 
  -8   7   6      296.65      345.98     68.21 o 
  -7   7   6      496.69      454.81     76.26 o 
  -6   7   6      337.11      316.76     23.04 o 
  -5   7   6       24.41       53.92     25.83 o 
  -4   7   6       15.47        4.84     24.03 o 
  -3   7   6       32.96       35.69     20.24 o 
  -2   7   6      190.94      321.49     75.79 o 
  -1   7   6       43.10       36.65     32.69 o 
   0   7   6      630.16      645.14     39.35 o 
   1   7   6     1435.77     1529.64     78.23 o 
   2   7   6      329.15      303.12     31.07 o 
   3   7   6       63.14       55.78     38.05 o 
   4   7   6       68.39       67.18     42.38 o 
   5   7   6      583.77      526.68     77.84 o 
   6   7   6     1077.58      855.88    108.82 o 
  -8   8   6     2382.23     2394.29    181.82 o 
  -7   8   6     2319.80     2392.29    217.54 o 
  -6   8   6     3876.38     3914.78    153.56 o 
  -5   8   6     6279.75     6592.85    284.00 o 
  -4   8   6     8578.45     9034.53    412.15 o 
  -3   8   6     9952.04     9792.35    476.70 o 
  -2   8   6     9970.67    10085.77    500.97 o 
  -1   8   6     8857.97     8505.06    393.75 o 
   0   8   6     6464.56     6281.69    261.14 o 
   1   8   6     3875.37     3636.24    163.43 o 
   2   8   6     1076.11     1236.52     96.63 o 
   3   8   6      115.86      180.45     46.17 o 
   4   8   6      163.29      186.55     40.35 o 
   5   8   6       56.76       79.56     32.88 o 
   6   8   6      847.33      879.92     73.50 o 
  -7   9   6     3296.97     3457.11    242.88 o 
  -6   9   6     4316.94     4316.96    302.48 o 
  -5   9   6     3323.05     3666.03    193.73 o 
  -4   9   6      566.44      716.50     92.00 o 
  -3   9   6      769.77      839.39     60.81 o 
  -2   9   6     2378.52     2312.97    112.12 o 
  -1   9   6     3228.34     3236.12    128.23 o 
   0   9   6     2617.15     2443.22    168.44 o 
   1   9   6     5962.69     4916.93    446.62 o 
   2   9   6     9989.15    10060.40    615.08 o 
   3   9   6    15188.67    15046.85    822.65 o 
   4   9   6    12921.05    12803.41    688.23 o 
   5   9   6     8688.03     8290.63    453.07 o 
  -6  10   6     3054.46     3049.37    217.90 o 
  -5  10   6     6061.61     6038.80    346.06 o 
  -4  10   6     6676.31     6586.48    319.70 o 
  -3  10   6     8379.65     8528.73    416.32 o 
  -2  10   6     6387.62     6195.04    256.76 o 
  -1  10   6     3650.14     3375.73    144.58 o 
   0  10   6     2506.04     2310.43    127.31 o 
   1  10   6     2654.75     2550.25    170.05 o 
   2  10   6     1719.25     1624.35    110.61 o 
   3  10   6      231.67      221.94     45.15 o 
   4  10   6      129.15       98.78     46.96 o 
  -5  11   6        9.46       13.40     59.16 o 
  -4  11   6       29.53       -0.56     22.21 o 
  -3  11   6       47.28       82.30     26.27 o 
  -2  11   6       55.09       18.56     28.19 o 
  -1  11   6       13.67       27.41     18.66 o 
   0  11   6      253.39      245.90     45.03 o 
   1  11   6      344.24      342.68     61.78 o 
   2  11   6      263.08      241.85     47.10 o 
  -2  12   6     2125.12     1903.90     77.94 o 
  -1  12   6     1160.45     1099.74     70.77 o 
  -9   1   7     1118.38     1168.64     74.55 o 
  -8   1   7     1010.76      977.55    147.03 o 
  -7   1   7       11.79       29.13     28.61 o 
  -6   1   7      305.45      274.14     41.03 o 
  -5   1   7      368.99      480.00     91.24 o 
  -4   1   7     2431.71     2563.72    144.42 o 
  -3   1   7     4194.13     4542.36    232.96 o 
  -2   1   7     8258.60     8980.76    551.39 o 
  -1   1   7     5952.83     6459.80    357.16 o 
   0   1   7     4023.27     4346.27    262.96 o 
   1   1   7     4641.86     5198.28    336.97 o 
   2   1   7     6940.63     7628.18    457.97 o 
   3   1   7     7369.35     7638.00    457.87 o 
   4   1   7     3859.49     3128.08    331.44 o 
   5   1   7     1690.31     1210.30    138.60 o 
   6   1   7      257.87      198.35     33.57 o 
  -9   2   7     5982.75     5435.35    235.11 o 
  -8   2   7    10486.93     9515.06    366.19 o 
  -7   2   7     9638.07     8961.06    373.16 o 
  -6   2   7    11168.16    11387.07    485.91 o 
  -5   2   7    16554.88    17112.27    893.95 o 
  -4   2   7    18111.54    19077.52   1102.52 o 
  -3   2   7    12525.96    12782.91    711.24 o 
  -2   2   7     5912.24     6295.02    359.37 o 
  -1   2   7     1321.32     1436.76    141.17 o 
   0   2   7      650.83      735.40     79.79 o 
   1   2   7      290.38      291.27     74.56 o 
   2   2   7      632.36      768.69     89.08 o 
   3   2   7     2010.10     2248.37    182.36 o 
   4   2   7     6609.21     5325.37    557.09 o 
   5   2   7     8722.34     6465.01    785.81 o 
   6   2   7     5667.16     4522.01    348.83 o 
  -9   3   7     2595.86     2494.25    170.30 o 
  -8   3   7      868.11      840.99     37.29 o 
  -7   3   7      317.38      309.02     27.18 o 
  -6   3   7       20.05       66.88     29.16 o 
  -5   3   7      915.79     1047.30     66.82 o 
  -4   3   7     2065.21     2125.39    133.19 o 
  -3   3   7     4335.45     4426.37    220.65 o 
  -2   3   7     8120.05     8838.80    459.07 o 
  -1   3   7    16666.28    17667.63   1138.35 o 
   0   3   7    12460.74    14006.65    878.59 o 
   1   3   7    13714.91    15056.97    988.09 o 
   2   3   7     7525.33     8300.56    530.22 o 
   3   3   7     7582.89     8104.32    609.28 o 
   4   3   7     4621.41     3353.99    526.50 o 
   5   3   7     2682.40     1994.05    211.91 o 
   6   3   7     2058.38     1512.78    236.54 o 
  -8   4   7      549.99      623.65     43.47 o 
  -7   4   7     2577.36     2520.81    125.95 o 
  -6   4   7     2438.00     2341.12     92.23 o 
  -5   4   7     1747.43     1894.23    123.11 o 
  -4   4   7      757.61      806.92     76.88 o 
  -3   4   7      775.90      791.45     69.22 o 
  -2   4   7      521.59      649.72    106.66 o 
  -1   4   7      487.51      545.65     87.54 o 
   0   4   7      125.68      211.93     48.86 o 
   1   4   7      355.55      373.33     65.07 o 
   2   4   7      102.79      136.16     47.79 o 
   3   4   7       28.35        3.47     29.24 o 
   4   4   7      121.29      130.61     32.07 o 
   5   4   7      479.01      463.49     72.92 o 
   6   4   7     2293.55     1908.35    166.48 o 
  -8   5   7       12.31        9.36     39.83 o 
  -7   5   7       29.00       38.97     16.84 o 
  -6   5   7       18.63       33.87     21.07 o 
  -5   5   7       11.24       38.69     22.04 o 
  -4   5   7      202.62      214.04     33.79 o 
  -3   5   7      881.92     1088.10     78.46 o 
  -2   5   7     1415.06     1651.28    108.48 o 
  -1   5   7     1778.41     1822.18    127.29 o 
   0   5   7      494.95      577.76     67.92 o 
   1   5   7     2435.32     2611.97    173.81 o 
   2   5   7     2210.44     2210.88    185.60 o 
   3   5   7     2986.85     3191.82    173.54 o 
   4   5   7      805.09      795.09     75.61 o 
   5   5   7      166.36      194.42     44.49 o 
  -7   6   7     9028.75     8326.15    305.77 o 
  -6   6   7    10395.87    10165.51    374.13 o 
  -5   6   7    11720.91    11483.56    556.21 o 
  -4   6   7     9045.07     8920.09    442.66 o 
  -3   6   7     6291.75     6533.31    310.87 o 
  -2   6   7     3279.22     3464.33    190.28 o 
  -1   6   7      799.18      938.43     96.20 o 
   0   6   7      534.64      646.74     71.45 o 
   1   6   7        2.53       30.84     47.37 o 
   2   6   7      138.49      153.67     48.89 o 
   3   6   7      744.69      781.09     75.32 o 
   4   6   7     3081.11     3394.10    183.78 o 
   5   6   7     4242.08     4148.82    228.09 o 
  -7   7   7      405.79      400.79     72.42 o 
  -6   7   7       33.25       64.00     24.86 o 
  -5   7   7     2059.53     2158.13    121.25 o 
  -4   7   7     1817.29     1769.53     81.39 o 
  -3   7   7     2994.93     2993.73    122.95 o 
  -2   7   7     6088.14     6215.78    243.10 o 
  -1   7   7    13172.13    13286.24    561.93 o 
   0   7   7    16725.64    16742.95    800.49 o 
   1   7   7    12675.62    12923.13    548.60 o 
   2   7   7     8226.31     8363.49    463.47 o 
   3   7   7     6699.74     7282.53    439.92 o 
   4   7   7     6286.21     6780.84    453.17 o 
  -6   8   7     5288.40     5451.94    241.77 o 
  -5   8   7     3921.82     3624.36    212.02 o 
  -4   8   7     2506.37     2534.81    108.22 o 
  -3   8   7     2529.65     2548.86    103.24 o 
  -2   8   7     1711.73     1850.93     82.99 o 
  -1   8   7     1441.98     1430.64    100.34 o 
   0   8   7       54.03      105.38     30.43 o 
   1   8   7      388.25      403.89     99.99 o 
   2   8   7      937.45      922.58    102.30 o 
   3   8   7      284.87      272.28     57.63 o 
  -4   9   7       35.33       66.10     36.19 o 
  -3   9   7       55.40       87.89     28.96 o 
  -2   9   7        0.05       56.60     42.99 o 
  -1   9   7        6.03       52.31     36.92 o 
   0   9   7        0.16       38.63     49.46 o 
   1   9   7        3.25       17.82     38.56 o 
   2   9   7       49.40       85.83     43.62 o 
  -1  10   7     2057.19     2125.89    184.82 o 
  -7   0   8    11046.92     9876.23    642.57 o 
  -6   0   8     6089.46     5551.25    347.35 o 
  -5   0   8     2591.41     2505.34    360.92 o 
  -4   0   8     1585.16     1707.26    198.51 o 
  -3   0   8      562.94      753.51    160.02 o 
  -2   0   8      945.95      998.39    138.48 o 
  -1   0   8      427.52      581.59    109.70 o 
   0   0   8     4143.02     4620.19    451.21 o 
   1   0   8     6765.71     7528.23    814.68 o 
   2   0   8     6994.94     7252.06    725.82 o 
   3   0   8     6112.54     6706.88    696.19 o 
   4   0   8     6286.76     5308.17    471.70 o 
  -7   1   8     1783.15     1568.27     85.99 o 
  -6   1   8     3030.11     2764.27    160.23 o 
  -5   1   8     3615.88     3615.26    218.51 o 
  -4   1   8     4852.65     4992.56    306.39 o 
  -3   1   8     6491.81     6407.68    422.40 o 
  -2   1   8     7622.04     7813.73    487.53 o 
  -1   1   8     8862.10     9583.22    587.64 o 
   0   1   8     7100.42     7379.79    557.68 o 
   1   1   8     5963.71     6363.97    430.66 o 
   2   1   8     2607.34     2901.03    286.99 o 
   3   1   8     1333.22     1428.93    164.48 o 
   4   1   8      304.55      249.19     35.77 o 
  -6   2   8      235.45      207.54     33.88 o 
  -5   2   8      442.94      401.97     46.64 o 
  -4   2   8       68.83      109.10     36.83 o 
  -3   2   8       26.15       51.95     36.25 o 
  -2   2   8      161.31      177.46     50.73 o 
  -1   2   8      104.54      115.61     52.78 o 
   0   2   8       63.18       19.18     48.37 o 
   1   2   8       20.10       20.82     49.27 o 
   2   2   8      207.81      330.65     93.56 o 
   3   2   8      346.34      392.64     80.77 o 
  -6   3   8     1935.94     1764.78     94.33 o 
  -5   3   8     2125.32     1973.09    129.45 o 
  -4   3   8     2320.98     2254.43    132.16 o 
  -3   3   8     2284.57     2279.41    160.95 o 
  -2   3   8     3441.15     3595.33    255.57 o 
  -1   3   8     4751.75     4938.86    332.25 o 
   0   3   8     3339.98     3647.46    257.49 o 
   1   3   8     1408.53     1512.36    154.50 o 
   2   3   8      349.03      398.69     97.06 o 
   3   3   8      483.56      470.67     99.80 o 
  -6   4   8     4920.89     4449.51    190.84 o 
  -5   4   8     2909.07     2590.76    141.75 o 
  -4   4   8     1502.56     1586.00    138.89 o 
  -3   4   8      904.61      979.69     91.70 o 
  -2   4   8      343.69      318.68     68.14 o 
  -1   4   8      177.07      251.28     63.68 o 
   0   4   8     2593.06     2678.59    203.02 o 
   1   4   8     3758.82     4128.88    333.76 o 
   2   4   8     5943.76     6201.45    433.06 o 
   3   4   8     6024.57     6528.74    390.62 o 
  -5   5   8     5585.10     5245.21    278.96 o 
  -4   5   8     8204.59     7900.96    441.92 o 
  -3   5   8    12234.31    12410.70    758.29 o 
  -2   5   8     9700.90     9950.95    618.00 o 
  -1   5   8     8048.04     7910.31    477.03 o 
   0   5   8     5163.18     5461.99    348.51 o 
   1   5   8     7494.05     8018.89    525.64 o 
   2   5   8     4466.54     4910.79    467.76 o 
  -4   6   8      762.01      809.93     66.44 o 
  -3   6   8      278.69      316.27     49.93 o 
  -2   6   8        0.94      -30.27     47.71 o 
  -1   6   8      404.01      473.85    111.97 o 
   0   6   8      142.52      175.54     52.94 o 
   1   6   8      806.49      916.29    139.23 o 
                                                 
